# Supplementary material for: Biased sampling driven by bacterial population structure confounds machine learning prediction of antimicrobial resistance
Source: PLoS Biol. 2025 Dec 16;23(12):e3003539. doi: 10.1371/journal.pbio.3003539 (PMC12707637; doi:10.1371/journal.pbio.3003539)
Supplement: S3 Data — Each worksheet corresponds to specific figures and includes all individual data points used to generate the displayed results. Column definitions: For sheets “Figs 1D, 1F, 1G, 2C, S7A and S10”, “Figs 2B and S7BC (scheme A)”, ”Fig 2B (scheme B)”, “S7BC Fig”, and “S10 Fig”: defined as in S2 Data. For sheets “Fig 2A (mean values)”, “S2–S6C Figs (mean)“, and “S9 Fig”, shap_values: mean absolute SHAP values, features. For sheets “Fig 2A (SHAP values)” and “S2–S6C Fig (shap)“, each column corresponds to a model feature. For sheets “S1A Fig”, species; antibiotic: name of the species that the model trained on; clade; R: number of resistant genomes; S: number of susceptible genomes; size: Total number of genomes. For sheet “S1B Fig”, columns are defined as in S1 Data. For sheet “S8 Fig”, species; count: overlapping features in 50% summed SHAP features (%); top_N: the number of 50% summed SHAP features; count_top10: overlapping features in top 10 SHAP features (%). (XLSX) [file pbio.3003539.s003.xlsx]

## Sheet: Fig 1DFG,2C, S7A, S10
AUC score	Balanced accuracy score	Precision	Recall	species	antibiotic	MOA	case	R1	S1	Rn	Sn	distance	model	scheme	split	drug_class
0.589545	0.504512	0.29	0.00853659	Escherichia coli	amoxicillin	CWSI	A-a	279	109	181	0	1.8642	LightGBM	A	scheme	penam
0.596562	0.504878	0.34	0.00902439	Escherichia coli	amoxicillin	CWSI	A-a	280	109	181	0	1.8642	LightGBM	A	scheme	penam
0.713044	0.5	0	0	Escherichia coli	amoxicillin	CWSI	A-a	280	110	182	0	1.8642	LightGBM	A	scheme	penam
0.71535	0.504625	0.32	0.007	Escherichia coli	amoxicillin	CWSI	A-a	280	110	182	0	1.8642	LightGBM	A	scheme	penam
0.699553	0.5035	0.27	0.0065	Escherichia coli	amoxicillin	CWSI	A-a	280	110	182	0	1.8642	LightGBM	A	scheme	penam
0.781966	0.5	0	0	Escherichia coli	amoxicillin	CWSI	A-a	280	110	182	0	1.8642	LightGBM	A	scheme	penam
0.710047	0.5	0	0	Escherichia coli	amoxicillin	CWSI	A-a	280	110	182	0	1.8642	LightGBM	A	scheme	penam
0.804238	0.504125	0.33	0.00675	Escherichia coli	amoxicillin	CWSI	A-a	280	110	182	0	1.8642	LightGBM	A	scheme	penam
0.677638	0.5	0	0	Escherichia coli	amoxicillin	CWSI	A-a	280	110	182	0	1.8642	LightGBM	A	scheme	penam
0.702525	0.505	0.38	0.008	Escherichia coli	amoxicillin	CWSI	A-a	280	110	182	0	1.8642	LightGBM	A	scheme	penam
0.543624	0.5	0.5	1	Escherichia coli	amoxicillin	CWSI	A-b	279	109	0	204	1.8642	LightGBM	A	scheme	penam
0.620535	0.5	0.5	1	Escherichia coli	amoxicillin	CWSI	A-b	280	109	0	204	1.8642	LightGBM	A	scheme	penam
0.606969	0.5	0.5	1	Escherichia coli	amoxicillin	CWSI	A-b	280	110	0	204	1.8642	LightGBM	A	scheme	penam
0.686652	0.5	0.5	1	Escherichia coli	amoxicillin	CWSI	A-b	280	110	0	204	1.8642	LightGBM	A	scheme	penam
0.613556	0.5	0.5	1	Escherichia coli	amoxicillin	CWSI	A-b	280	110	0	204	1.8642	LightGBM	A	scheme	penam
0.592115	0.5	0.5	1	Escherichia coli	amoxicillin	CWSI	A-b	280	110	0	204	1.8642	LightGBM	A	scheme	penam
0.754118	0.5	0.5	1	Escherichia coli	amoxicillin	CWSI	A-b	280	110	0	204	1.8642	LightGBM	A	scheme	penam
0.629666	0.5	0.5	1	Escherichia coli	amoxicillin	CWSI	A-b	280	110	0	205	1.8642	LightGBM	A	scheme	penam
0.589484	0.5	0.5	1	Escherichia coli	amoxicillin	CWSI	A-b	280	110	0	205	1.8642	LightGBM	A	scheme	penam
0.682285	0.5	0.5	1	Escherichia coli	amoxicillin	CWSI	A-b	280	110	0	205	1.8642	LightGBM	A	scheme	penam
0.792505	0.654565	0.602099	0.921739	Escherichia coli	amoxicillin	CWSI	A-c	261	0	199	222	1.8642	LightGBM	A	scheme	penam
0.890057	0.849565	0.786305	0.959565	Escherichia coli	amoxicillin	CWSI	A-c	262	0	199	222	1.8642	LightGBM	A	scheme	penam
0.899184	0.809773	0.813484	0.798182	Escherichia coli	amoxicillin	CWSI	A-c	262	0	200	222	1.8642	LightGBM	A	scheme	penam
0.849504	0.783864	0.755831	0.839545	Escherichia coli	amoxicillin	CWSI	A-c	262	0	200	222	1.8642	LightGBM	A	scheme	penam
0.93624	0.912273	0.8756	0.959545	Escherichia coli	amoxicillin	CWSI	A-c	262	0	200	222	1.8642	LightGBM	A	scheme	penam
0.877149	0.760455	0.724723	0.842273	Escherichia coli	amoxicillin	CWSI	A-c	262	0	200	222	1.8642	LightGBM	A	scheme	penam
0.920227	0.844318	0.778571	0.961364	Escherichia coli	amoxicillin	CWSI	A-c	262	0	200	222	1.8642	LightGBM	A	scheme	penam
0.973946	0.888409	0.840492	0.956818	Escherichia coli	amoxicillin	CWSI	A-c	262	0	200	223	1.8642	LightGBM	A	scheme	penam
0.837345	0.732727	0.681335	0.873636	Escherichia coli	amoxicillin	CWSI	A-c	262	0	200	223	1.8642	LightGBM	A	scheme	penam
0.831477	0.692727	0.673528	0.753636	Escherichia coli	amoxicillin	CWSI	A-c	262	0	200	223	1.8642	LightGBM	A	scheme	penam
0.736333	0.653913	0.595128	0.961739	Escherichia coli	amoxicillin	CWSI	A-d	0	91	199	222	1.8642	LightGBM	A	scheme	penam
0.919811	0.806957	0.734194	0.959565	Escherichia coli	amoxicillin	CWSI	A-d	0	91	199	222	1.8642	LightGBM	A	scheme	penam
0.903729	0.825909	0.795481	0.877273	Escherichia coli	amoxicillin	CWSI	A-d	0	92	200	222	1.8642	LightGBM	A	scheme	penam
0.863161	0.788409	0.778575	0.800455	Escherichia coli	amoxicillin	CWSI	A-d	0	92	200	222	1.8642	LightGBM	A	scheme	penam
0.882128	0.795455	0.709677	1	Escherichia coli	amoxicillin	CWSI	A-d	0	92	200	222	1.8642	LightGBM	A	scheme	penam
0.784029	0.670227	0.625841	0.839545	Escherichia coli	amoxicillin	CWSI	A-d	0	92	200	222	1.8642	LightGBM	A	scheme	penam
0.847128	0.845682	0.801302	0.918182	Escherichia coli	amoxicillin	CWSI	A-d	0	92	200	222	1.8642	LightGBM	A	scheme	penam
0.920207	0.798864	0.7425	0.915909	Escherichia coli	amoxicillin	CWSI	A-d	0	92	200	223	1.8642	LightGBM	A	scheme	penam
0.807634	0.668182	0.623724	0.836818	Escherichia coli	amoxicillin	CWSI	A-d	0	92	200	223	1.8642	LightGBM	A	scheme	penam
0.794277	0.758864	0.723546	0.830455	Escherichia coli	amoxicillin	CWSI	A-d	0	92	200	223	1.8642	LightGBM	A	scheme	penam
0.619968	0.5	0	0	Escherichia coli	amoxicillin	CWSI	A-a	279	109	324	0	1.79078	LightGBM	A	scheme	penam
0.579844	0.5	0	0	Escherichia coli	amoxicillin	CWSI	A-a	280	109	325	0	1.79078	LightGBM	A	scheme	penam
0.642516	0.5	0	0	Escherichia coli	amoxicillin	CWSI	A-a	280	110	325	0	1.79078	LightGBM	A	scheme	penam
0.676776	0.5	0	0	Escherichia coli	amoxicillin	CWSI	A-a	280	110	325	0	1.79078	LightGBM	A	scheme	penam
0.510489	0.5	0	0	Escherichia coli	amoxicillin	CWSI	A-a	280	110	325	0	1.79078	LightGBM	A	scheme	penam
0.748927	0.5	0	0	Escherichia coli	amoxicillin	CWSI	A-a	280	110	325	0	1.79078	LightGBM	A	scheme	penam
0.637808	0.5	0	0	Escherichia coli	amoxicillin	CWSI	A-a	280	110	325	0	1.79078	LightGBM	A	scheme	penam
0.657227	0.5	0	0	Escherichia coli	amoxicillin	CWSI	A-a	280	110	325	0	1.79078	LightGBM	A	scheme	penam
0.496822	0.5	0	0	Escherichia coli	amoxicillin	CWSI	A-a	280	110	325	0	1.79078	LightGBM	A	scheme	penam
0.659869	0.5	0	0	Escherichia coli	amoxicillin	CWSI	A-a	280	110	325	0	1.79078	LightGBM	A	scheme	penam
0.614163	0.5	0.5	1	Escherichia coli	amoxicillin	CWSI	A-b	279	109	0	295	1.79078	LightGBM	A	scheme	penam
0.677481	0.5	0.5	1	Escherichia coli	amoxicillin	CWSI	A-b	280	109	0	295	1.79078	LightGBM	A	scheme	penam
0.590468	0.5	0.5	1	Escherichia coli	amoxicillin	CWSI	A-b	280	110	0	295	1.79078	LightGBM	A	scheme	penam
0.704482	0.5	0.5	1	Escherichia coli	amoxicillin	CWSI	A-b	280	110	0	295	1.79078	LightGBM	A	scheme	penam
0.610269	0.5	0.5	1	Escherichia coli	amoxicillin	CWSI	A-b	280	110	0	295	1.79078	LightGBM	A	scheme	penam
0.744106	0.5	0.5	1	Escherichia coli	amoxicillin	CWSI	A-b	280	110	0	295	1.79078	LightGBM	A	scheme	penam
0.757262	0.5	0.5	1	Escherichia coli	amoxicillin	CWSI	A-b	280	110	0	295	1.79078	LightGBM	A	scheme	penam
0.688594	0.5	0.5	1	Escherichia coli	amoxicillin	CWSI	A-b	280	110	0	295	1.79078	LightGBM	A	scheme	penam
0.595819	0.5	0.5	1	Escherichia coli	amoxicillin	CWSI	A-b	280	110	0	296	1.79078	LightGBM	A	scheme	penam
0.629623	0.5	0.5	1	Escherichia coli	amoxicillin	CWSI	A-b	280	110	0	296	1.79078	LightGBM	A	scheme	penam
0.862735	0.796714	0.813973	0.771429	Escherichia coli	amoxicillin	CWSI	A-c	261	0	342	313	1.79078	LightGBM	A	scheme	penam
0.918461	0.892	0.874756	0.914286	Escherichia coli	amoxicillin	CWSI	A-c	262	0	343	313	1.79078	LightGBM	A	scheme	penam
0.897135	0.824286	0.790502	0.885714	Escherichia coli	amoxicillin	CWSI	A-c	262	0	343	313	1.79078	LightGBM	A	scheme	penam
0.915265	0.862571	0.886275	0.828571	Escherichia coli	amoxicillin	CWSI	A-c	262	0	343	313	1.79078	LightGBM	A	scheme	penam
0.934796	0.821143	0.835102	0.8	Escherichia coli	amoxicillin	CWSI	A-c	262	0	343	313	1.79078	LightGBM	A	scheme	penam
0.900033	0.824714	0.788472	0.885714	Escherichia coli	amoxicillin	CWSI	A-c	262	0	343	313	1.79078	LightGBM	A	scheme	penam
0.930155	0.836857	0.821712	0.857143	Escherichia coli	amoxicillin	CWSI	A-c	262	0	343	313	1.79078	LightGBM	A	scheme	penam
0.902816	0.822714	0.802419	0.857143	Escherichia coli	amoxicillin	CWSI	A-c	262	0	343	313	1.79078	LightGBM	A	scheme	penam
0.874542	0.834118	0.823307	0.852941	Escherichia coli	amoxicillin	CWSI	A-c	262	0	343	314	1.79078	LightGBM	A	scheme	penam
0.930441	0.833529	0.821152	0.852941	Escherichia coli	amoxicillin	CWSI	A-c	262	0	343	314	1.79078	LightGBM	A	scheme	penam
0.874359	0.810429	0.80053	0.828571	Escherichia coli	amoxicillin	CWSI	A-d	0	91	342	313	1.79078	LightGBM	A	scheme	penam
0.917886	0.877857	0.853763	0.914286	Escherichia coli	amoxicillin	CWSI	A-d	0	91	343	313	1.79078	LightGBM	A	scheme	penam
0.923078	0.837571	0.808837	0.885714	Escherichia coli	amoxicillin	CWSI	A-d	0	92	343	313	1.79078	LightGBM	A	scheme	penam
0.912571	0.848714	0.846022	0.857143	Escherichia coli	amoxicillin	CWSI	A-d	0	92	343	313	1.79078	LightGBM	A	scheme	penam
0.946898	0.848857	0.844104	0.857143	Escherichia coli	amoxicillin	CWSI	A-d	0	92	343	313	1.79078	LightGBM	A	scheme	penam
0.893486	0.812286	0.770799	0.885714	Escherichia coli	amoxicillin	CWSI	A-d	0	92	343	313	1.79078	LightGBM	A	scheme	penam
0.941355	0.892286	0.857818	0.942857	Escherichia coli	amoxicillin	CWSI	A-d	0	92	343	313	1.79078	LightGBM	A	scheme	penam
0.899318	0.852429	0.81204	0.914286	Escherichia coli	amoxicillin	CWSI	A-d	0	92	343	313	1.79078	LightGBM	A	scheme	penam
0.88301	0.862059	0.832157	0.911765	Escherichia coli	amoxicillin	CWSI	A-d	0	92	343	314	1.79078	LightGBM	A	scheme	penam
0.91667	0.805735	0.813354	0.794118	Escherichia coli	amoxicillin	CWSI	A-d	0	92	343	314	1.79078	LightGBM	A	scheme	penam
0.538651	0.5	0	0	Escherichia coli	amoxicillin	CWSI	A-a	279	109	289	0	1.368	LightGBM	A	scheme	penam
0.620942	0.5	0	0	Escherichia coli	amoxicillin	CWSI	A-a	280	109	289	0	1.368	LightGBM	A	scheme	penam
0.455181	0.5	0	0	Escherichia coli	amoxicillin	CWSI	A-a	280	110	290	0	1.368	LightGBM	A	scheme	penam
0.48708	0.490385	0	0	Escherichia coli	amoxicillin	CWSI	A-a	280	110	290	0	1.368	LightGBM	A	scheme	penam
0.683665	0.5	0	0	Escherichia coli	amoxicillin	CWSI	A-a	280	110	290	0	1.368	LightGBM	A	scheme	penam
0.661296	0.5	0	0	Escherichia coli	amoxicillin	CWSI	A-a	280	110	290	0	1.368	LightGBM	A	scheme	penam
0.557883	0.490385	0	0	Escherichia coli	amoxicillin	CWSI	A-a	280	110	290	0	1.368	LightGBM	A	scheme	penam
0.541544	0.5	0	0	Escherichia coli	amoxicillin	CWSI	A-a	280	110	290	0	1.368	LightGBM	A	scheme	penam
0.611195	0.5	0	0	Escherichia coli	amoxicillin	CWSI	A-a	280	110	290	0	1.368	LightGBM	A	scheme	penam
0.582955	0.5	0	0	Escherichia coli	amoxicillin	CWSI	A-a	280	110	290	0	1.368	LightGBM	A	scheme	penam
0.604443	0.5	0.5	1	Escherichia coli	amoxicillin	CWSI	A-b	279	109	0	99	1.368	LightGBM	A	scheme	penam
0.663554	0.5	0.5	1	Escherichia coli	amoxicillin	CWSI	A-b	280	109	0	100	1.368	LightGBM	A	scheme	penam
0.589188	0.5	0.5	1	Escherichia coli	amoxicillin	CWSI	A-b	280	110	0	100	1.368	LightGBM	A	scheme	penam
0.491889	0.5	0.5	1	Escherichia coli	amoxicillin	CWSI	A-b	280	110	0	100	1.368	LightGBM	A	scheme	penam
0.555973	0.5	0.5	1	Escherichia coli	amoxicillin	CWSI	A-b	280	110	0	100	1.368	LightGBM	A	scheme	penam
0.647076	0.5	0.5	1	Escherichia coli	amoxicillin	CWSI	A-b	280	110	0	100	1.368	LightGBM	A	scheme	penam
0.605286	0.5	0.5	1	Escherichia coli	amoxicillin	CWSI	A-b	280	110	0	100	1.368	LightGBM	A	scheme	penam
0.604329	0.5	0.5	1	Escherichia coli	amoxicillin	CWSI	A-b	280	110	0	100	1.368	LightGBM	A	scheme	penam
0.580937	0.5	0.5	1	Escherichia coli	amoxicillin	CWSI	A-b	280	110	0	100	1.368	LightGBM	A	scheme	penam
0.609152	0.5	0.5	1	Escherichia coli	amoxicillin	CWSI	A-b	280	110	0	100	1.368	LightGBM	A	scheme	penam
0.850459	0.551429	0.676143	0.214286	Escherichia coli	amoxicillin	CWSI	A-c	261	0	307	117	1.368	LightGBM	A	scheme	penam
0.778994	0.701923	0.900357	0.461538	Escherichia coli	amoxicillin	CWSI	A-c	262	0	307	118	1.368	LightGBM	A	scheme	penam
0.707692	0.631538	0.780734	0.384615	Escherichia coli	amoxicillin	CWSI	A-c	262	0	308	118	1.368	LightGBM	A	scheme	penam
0.885266	0.715385	0.942857	0.461538	Escherichia coli	amoxicillin	CWSI	A-c	262	0	308	118	1.368	LightGBM	A	scheme	penam
0.932367	0.792692	0.962222	0.615385	Escherichia coli	amoxicillin	CWSI	A-c	262	0	308	118	1.368	LightGBM	A	scheme	penam
0.742012	0.685385	0.854762	0.461538	Escherichia coli	amoxicillin	CWSI	A-c	262	0	308	118	1.368	LightGBM	A	scheme	penam
0.797781	0.648846	0.820238	0.384615	Escherichia coli	amoxicillin	CWSI	A-c	262	0	308	118	1.368	LightGBM	A	scheme	penam
0.877337	0.79	0.96	0.615385	Escherichia coli	amoxicillin	CWSI	A-c	262	0	308	118	1.368	LightGBM	A	scheme	penam
0.816982	0.588846	0.8245	0.230769	Escherichia coli	amoxicillin	CWSI	A-c	262	0	308	118	1.368	LightGBM	A	scheme	penam
0.792012	0.641538	0.91	0.307692	Escherichia coli	amoxicillin	CWSI	A-c	262	0	308	118	1.368	LightGBM	A	scheme	penam
0.869031	0.615357	0.820667	0.285714	Escherichia coli	amoxicillin	CWSI	A-d	0	91	307	117	1.368	LightGBM	A	scheme	penam
0.800533	0.675769	0.928333	0.384615	Escherichia coli	amoxicillin	CWSI	A-d	0	91	307	118	1.368	LightGBM	A	scheme	penam
0.791243	0.617692	0.74746	0.384615	Escherichia coli	amoxicillin	CWSI	A-d	0	92	308	118	1.368	LightGBM	A	scheme	penam
0.858047	0.719231	0.964286	0.461538	Escherichia coli	amoxicillin	CWSI	A-d	0	92	308	118	1.368	LightGBM	A	scheme	penam
0.967041	0.793077	0.964444	0.615385	Escherichia coli	amoxicillin	CWSI	A-d	0	92	308	118	1.368	LightGBM	A	scheme	penam
0.816095	0.687692	0.854762	0.461538	Escherichia coli	amoxicillin	CWSI	A-d	0	92	308	118	1.368	LightGBM	A	scheme	penam
0.696183	0.605385	0.685218	0.384615	Escherichia coli	amoxicillin	CWSI	A-d	0	92	308	118	1.368	LightGBM	A	scheme	penam
0.78997	0.716538	0.941429	0.461538	Escherichia coli	amoxicillin	CWSI	A-d	0	92	308	118	1.368	LightGBM	A	scheme	penam
0.844645	0.664615	0.893095	0.384615	Escherichia coli	amoxicillin	CWSI	A-d	0	92	308	118	1.368	LightGBM	A	scheme	penam
0.762781	0.607308	0.796667	0.307692	Escherichia coli	amoxicillin	CWSI	A-d	0	92	308	118	1.368	LightGBM	A	scheme	penam
0.634531	0.5	0	0	Escherichia coli	amoxicillin	CWSI	A-a	279	109	101	0	1.31667	LightGBM	A	scheme	penam
0.776079	0.5	0	0	Escherichia coli	amoxicillin	CWSI	A-a	280	109	101	0	1.31667	LightGBM	A	scheme	penam
0.731836	0.5	0	0	Escherichia coli	amoxicillin	CWSI	A-a	280	110	101	0	1.31667	LightGBM	A	scheme	penam
0.784173	0.5	0	0	Escherichia coli	amoxicillin	CWSI	A-a	280	110	102	0	1.31667	LightGBM	A	scheme	penam
0.8191	0.5	0	0	Escherichia coli	amoxicillin	CWSI	A-a	280	110	102	0	1.31667	LightGBM	A	scheme	penam
0.793361	0.5	0	0	Escherichia coli	amoxicillin	CWSI	A-a	280	110	102	0	1.31667	LightGBM	A	scheme	penam
0.864501	0.5	0	0	Escherichia coli	amoxicillin	CWSI	A-a	280	110	102	0	1.31667	LightGBM	A	scheme	penam
0.79884	0.5	0	0	Escherichia coli	amoxicillin	CWSI	A-a	280	110	102	0	1.31667	LightGBM	A	scheme	penam
0.771405	0.5	0	0	Escherichia coli	amoxicillin	CWSI	A-a	280	110	102	0	1.31667	LightGBM	A	scheme	penam
0.743044	0.5	0	0	Escherichia coli	amoxicillin	CWSI	A-a	280	110	102	0	1.31667	LightGBM	A	scheme	penam
0.654712	0.5	0.5	1	Escherichia coli	amoxicillin	CWSI	A-b	279	109	0	39	1.31667	LightGBM	A	scheme	penam
0.754264	0.5	0.5	1	Escherichia coli	amoxicillin	CWSI	A-b	280	109	0	39	1.31667	LightGBM	A	scheme	penam
0.657424	0.5028	0.501939	1	Escherichia coli	amoxicillin	CWSI	A-b	280	110	0	39	1.31667	LightGBM	A	scheme	penam
0.803488	0.5	0.5	1	Escherichia coli	amoxicillin	CWSI	A-b	280	110	0	39	1.31667	LightGBM	A	scheme	penam
0.738446	0.5	0.5	1	Escherichia coli	amoxicillin	CWSI	A-b	280	110	0	40	1.31667	LightGBM	A	scheme	penam
0.665825	0.5	0.5	1	Escherichia coli	amoxicillin	CWSI	A-b	280	110	0	40	1.31667	LightGBM	A	scheme	penam
0.68158	0.5	0.5	1	Escherichia coli	amoxicillin	CWSI	A-b	280	110	0	40	1.31667	LightGBM	A	scheme	penam
0.722196	0.5	0.5	1	Escherichia coli	amoxicillin	CWSI	A-b	280	110	0	40	1.31667	LightGBM	A	scheme	penam
0.786137	0.5	0.5	1	Escherichia coli	amoxicillin	CWSI	A-b	280	110	0	40	1.31667	LightGBM	A	scheme	penam
0.752674	0.5	0.5	1	Escherichia coli	amoxicillin	CWSI	A-b	280	110	0	40	1.31667	LightGBM	A	scheme	penam
0.906327	0.714286	1	0.428571	Escherichia coli	amoxicillin	CWSI	A-c	261	0	119	57	1.31667	LightGBM	A	scheme	penam
0.977959	0.714286	1	0.428571	Escherichia coli	amoxicillin	CWSI	A-c	262	0	119	57	1.31667	LightGBM	A	scheme	penam
0.834898	0.632143	0.7395	0.428571	Escherichia coli	amoxicillin	CWSI	A-c	262	0	119	57	1.31667	LightGBM	A	scheme	penam
0.747959	0.642857	1	0.285714	Escherichia coli	amoxicillin	CWSI	A-c	262	0	120	57	1.31667	LightGBM	A	scheme	penam
0.669583	0.59	0.735	0.333333	Escherichia coli	amoxicillin	CWSI	A-c	262	0	120	58	1.31667	LightGBM	A	scheme	penam
1	0.833333	1	0.666667	Escherichia coli	amoxicillin	CWSI	A-c	262	0	120	58	1.31667	LightGBM	A	scheme	penam
0.776111	0.804167	0.916	0.666667	Escherichia coli	amoxicillin	CWSI	A-c	262	0	120	58	1.31667	LightGBM	A	scheme	penam
0.829444	0.666667	1	0.333333	Escherichia coli	amoxicillin	CWSI	A-c	262	0	120	58	1.31667	LightGBM	A	scheme	penam
0.848611	0.666667	1	0.333333	Escherichia coli	amoxicillin	CWSI	A-c	262	0	120	58	1.31667	LightGBM	A	scheme	penam
0.7825	0.583333	1	0.166667	Escherichia coli	amoxicillin	CWSI	A-c	262	0	120	58	1.31667	LightGBM	A	scheme	penam
0.767551	0.536429	0.75	0.142857	Escherichia coli	amoxicillin	CWSI	A-d	0	91	119	57	1.31667	LightGBM	A	scheme	penam
0.969592	0.571429	1	0.142857	Escherichia coli	amoxicillin	CWSI	A-d	0	91	119	57	1.31667	LightGBM	A	scheme	penam
0.764694	0.607143	0.85	0.285714	Escherichia coli	amoxicillin	CWSI	A-d	0	92	119	57	1.31667	LightGBM	A	scheme	penam
0.475714	0.6	0.823333	0.285714	Escherichia coli	amoxicillin	CWSI	A-d	0	92	120	57	1.31667	LightGBM	A	scheme	penam
0.660278	0.666667	1	0.333333	Escherichia coli	amoxicillin	CWSI	A-d	0	92	120	58	1.31667	LightGBM	A	scheme	penam
0.905556	0.716667	0.885	0.5	Escherichia coli	amoxicillin	CWSI	A-d	0	92	120	58	1.31667	LightGBM	A	scheme	penam
0.717222	0.509167	0.616667	0.166667	Escherichia coli	amoxicillin	CWSI	A-d	0	92	120	58	1.31667	LightGBM	A	scheme	penam
0.765833	0.666667	0.7905	0.5	Escherichia coli	amoxicillin	CWSI	A-d	0	92	120	58	1.31667	LightGBM	A	scheme	penam
0.876944	0.666667	1	0.333333	Escherichia coli	amoxicillin	CWSI	A-d	0	92	120	58	1.31667	LightGBM	A	scheme	penam
0.373056	0.4675	0	0	Escherichia coli	amoxicillin	CWSI	A-d	0	92	120	58	1.31667	LightGBM	A	scheme	penam
0.52061	0.500735	0.08	0.000882353	Escherichia coli	amoxicillin_clavulanate	CWSI	A-a	133	144	125	0	1.81542	LightGBM	A	scheme	penam
0.507569	0.501765	0.12	0.00411765	Escherichia coli	amoxicillin_clavulanate	CWSI	A-a	133	144	125	0	1.81542	LightGBM	A	scheme	penam
0.495407	0.5	0	0	Escherichia coli	amoxicillin_clavulanate	CWSI	A-a	133	144	125	0	1.81542	LightGBM	A	scheme	penam
0.527993	0.501765	0.13	0.00294118	Escherichia coli	amoxicillin_clavulanate	CWSI	A-a	133	144	125	0	1.81542	LightGBM	A	scheme	penam
0.515415	0.502206	0.11	0.00352941	Escherichia coli	amoxicillin_clavulanate	CWSI	A-a	133	144	125	0	1.81542	LightGBM	A	scheme	penam
0.511998	0.488676	0.105	0.00441176	Escherichia coli	amoxicillin_clavulanate	CWSI	A-a	133	144	125	0	1.81542	LightGBM	A	scheme	penam
0.517526	0.5	0	0	Escherichia coli	amoxicillin_clavulanate	CWSI	A-a	133	144	125	0	1.81542	LightGBM	A	scheme	penam
0.522565	0.501912	0.13	0.00205882	Escherichia coli	amoxicillin_clavulanate	CWSI	A-a	133	144	125	0	1.81542	LightGBM	A	scheme	penam
0.457357	0.501618	0.08	0.00382353	Escherichia coli	amoxicillin_clavulanate	CWSI	A-a	134	144	125	0	1.81542	LightGBM	A	scheme	penam
0.623563	0.503333	0.16	0.00393939	Escherichia coli	amoxicillin_clavulanate	CWSI	A-a	134	144	126	0	1.81542	LightGBM	A	scheme	penam
0.582236	0.5	0.5	1	Escherichia coli	amoxicillin_clavulanate	CWSI	A-b	133	144	0	507	1.81542	LightGBM	A	scheme	penam
0.579855	0.5	0.5	1	Escherichia coli	amoxicillin_clavulanate	CWSI	A-b	133	144	0	507	1.81542	LightGBM	A	scheme	penam
0.55216	0.5	0.5	1	Escherichia coli	amoxicillin_clavulanate	CWSI	A-b	133	144	0	507	1.81542	LightGBM	A	scheme	penam
0.502901	0.5	0.5	1	Escherichia coli	amoxicillin_clavulanate	CWSI	A-b	133	144	0	507	1.81542	LightGBM	A	scheme	penam
0.496642	0.5	0.5	1	Escherichia coli	amoxicillin_clavulanate	CWSI	A-b	133	144	0	508	1.81542	LightGBM	A	scheme	penam
0.538392	0.5	0.5	1	Escherichia coli	amoxicillin_clavulanate	CWSI	A-b	133	144	0	508	1.81542	LightGBM	A	scheme	penam
0.532903	0.5	0.5	1	Escherichia coli	amoxicillin_clavulanate	CWSI	A-b	133	144	0	508	1.81542	LightGBM	A	scheme	penam
0.5538	0.5	0.5	1	Escherichia coli	amoxicillin_clavulanate	CWSI	A-b	133	144	0	508	1.81542	LightGBM	A	scheme	penam
0.470158	0.5	0.5	1	Escherichia coli	amoxicillin_clavulanate	CWSI	A-b	134	144	0	508	1.81542	LightGBM	A	scheme	penam
0.515096	0.5	0.5	1	Escherichia coli	amoxicillin_clavulanate	CWSI	A-b	134	144	0	508	1.81542	LightGBM	A	scheme	penam
0.758535	0.679063	0.611692	0.98375	Escherichia coli	amoxicillin_clavulanate	CWSI	A-c	115	0	143	525	1.81542	LightGBM	A	scheme	penam
0.704883	0.618125	0.568095	0.98375	Escherichia coli	amoxicillin_clavulanate	CWSI	A-c	115	0	143	525	1.81542	LightGBM	A	scheme	penam
0.678516	0.65625	0.592593	1	Escherichia coli	amoxicillin_clavulanate	CWSI	A-c	115	0	143	525	1.81542	LightGBM	A	scheme	penam
0.796113	0.64875	0.588675	0.98625	Escherichia coli	amoxicillin_clavulanate	CWSI	A-c	115	0	143	525	1.81542	LightGBM	A	scheme	penam
0.822871	0.572812	0.542984	0.96625	Escherichia coli	amoxicillin_clavulanate	CWSI	A-c	115	0	143	526	1.81542	LightGBM	A	scheme	penam
0.806465	0.6125	0.562418	0.965625	Escherichia coli	amoxicillin_clavulanate	CWSI	A-c	115	0	143	526	1.81542	LightGBM	A	scheme	penam
0.850352	0.575937	0.543476	0.97375	Escherichia coli	amoxicillin_clavulanate	CWSI	A-c	115	0	143	526	1.81542	LightGBM	A	scheme	penam
0.793047	0.65625	0.592593	1	Escherichia coli	amoxicillin_clavulanate	CWSI	A-c	115	0	143	526	1.81542	LightGBM	A	scheme	penam
0.848984	0.6875	0.615385	1	Escherichia coli	amoxicillin_clavulanate	CWSI	A-c	116	0	143	526	1.81542	LightGBM	A	scheme	penam
0.772044	0.579667	0.54815	0.964	Escherichia coli	amoxicillin_clavulanate	CWSI	A-c	116	0	144	526	1.81542	LightGBM	A	scheme	penam
0.748066	0.61625	0.568254	0.98875	Escherichia coli	amoxicillin_clavulanate	CWSI	A-d	0	126	143	525	1.81542	LightGBM	A	scheme	penam
0.71082	0.585	0.546921	0.984375	Escherichia coli	amoxicillin_clavulanate	CWSI	A-d	0	126	143	525	1.81542	LightGBM	A	scheme	penam
0.665195	0.579375	0.544425	0.968125	Escherichia coli	amoxicillin_clavulanate	CWSI	A-d	0	126	143	525	1.81542	LightGBM	A	scheme	penam
0.778203	0.585938	0.548362	0.9825	Escherichia coli	amoxicillin_clavulanate	CWSI	A-d	0	126	143	525	1.81542	LightGBM	A	scheme	penam
0.854219	0.587187	0.548202	0.983125	Escherichia coli	amoxicillin_clavulanate	CWSI	A-d	0	126	143	526	1.81542	LightGBM	A	scheme	penam
0.848164	0.50125	0.502183	0.955625	Escherichia coli	amoxicillin_clavulanate	CWSI	A-d	0	126	143	526	1.81542	LightGBM	A	scheme	penam
0.867031	0.640312	0.582646	0.975	Escherichia coli	amoxicillin_clavulanate	CWSI	A-d	0	126	143	526	1.81542	LightGBM	A	scheme	penam
0.79416	0.5625	0.533333	1	Escherichia coli	amoxicillin_clavulanate	CWSI	A-d	0	126	143	526	1.81542	LightGBM	A	scheme	penam
0.912891	0.6875	0.615385	1	Escherichia coli	amoxicillin_clavulanate	CWSI	A-d	0	126	143	526	1.81542	LightGBM	A	scheme	penam
0.806667	0.528	0.513438	0.914	Escherichia coli	amoxicillin_clavulanate	CWSI	A-d	0	126	144	526	1.81542	LightGBM	A	scheme	penam
0.513317	0.506833	0.24	0.01	Escherichia coli	amoxicillin_clavulanate	CWSI	A-a	133	144	84	0	1.36424	LightGBM	A	scheme	penam
0.517006	0.503167	0.3	0.00933333	Escherichia coli	amoxicillin_clavulanate	CWSI	A-a	133	144	84	0	1.36424	LightGBM	A	scheme	penam
0.531333	0.505833	0.26	0.008	Escherichia coli	amoxicillin_clavulanate	CWSI	A-a	133	144	84	0	1.36424	LightGBM	A	scheme	penam
0.540533	0.505667	0.26	0.00766667	Escherichia coli	amoxicillin_clavulanate	CWSI	A-a	133	144	84	0	1.36424	LightGBM	A	scheme	penam
0.487723	0.502414	0.1	0.00551724	Escherichia coli	amoxicillin_clavulanate	CWSI	A-a	133	144	85	0	1.36424	LightGBM	A	scheme	penam
0.525826	0.504655	0.26	0.00931034	Escherichia coli	amoxicillin_clavulanate	CWSI	A-a	133	144	85	0	1.36424	LightGBM	A	scheme	penam
0.485458	0.505	0.21	0.00965517	Escherichia coli	amoxicillin_clavulanate	CWSI	A-a	133	144	85	0	1.36424	LightGBM	A	scheme	penam
0.516064	0.504828	0.22	0.00896552	Escherichia coli	amoxicillin_clavulanate	CWSI	A-a	133	144	85	0	1.36424	LightGBM	A	scheme	penam
0.585951	0.501897	0.24	0.00655172	Escherichia coli	amoxicillin_clavulanate	CWSI	A-a	134	144	85	0	1.36424	LightGBM	A	scheme	penam
0.565815	0.505	0.26	0.00758621	Escherichia coli	amoxicillin_clavulanate	CWSI	A-a	134	144	85	0	1.36424	LightGBM	A	scheme	penam
0.485712	0.5	0.5	1	Escherichia coli	amoxicillin_clavulanate	CWSI	A-b	133	144	0	176	1.36424	LightGBM	A	scheme	penam
0.5164	0.5	0.5	1	Escherichia coli	amoxicillin_clavulanate	CWSI	A-b	133	144	0	176	1.36424	LightGBM	A	scheme	penam
0.52365	0.5	0.5	1	Escherichia coli	amoxicillin_clavulanate	CWSI	A-b	133	144	0	176	1.36424	LightGBM	A	scheme	penam
0.582881	0.5	0.5	1	Escherichia coli	amoxicillin_clavulanate	CWSI	A-b	133	144	0	176	1.36424	LightGBM	A	scheme	penam
0.512016	0.5	0.5	1	Escherichia coli	amoxicillin_clavulanate	CWSI	A-b	133	144	0	176	1.36424	LightGBM	A	scheme	penam
0.456169	0.5	0.5	1	Escherichia coli	amoxicillin_clavulanate	CWSI	A-b	133	144	0	176	1.36424	LightGBM	A	scheme	penam
0.548501	0.5	0.5	1	Escherichia coli	amoxicillin_clavulanate	CWSI	A-b	133	144	0	177	1.36424	LightGBM	A	scheme	penam
0.530299	0.5	0.5	1	Escherichia coli	amoxicillin_clavulanate	CWSI	A-b	133	144	0	177	1.36424	LightGBM	A	scheme	penam
0.464339	0.5	0.5	1	Escherichia coli	amoxicillin_clavulanate	CWSI	A-b	134	144	0	177	1.36424	LightGBM	A	scheme	penam
0.4595	0.5	0.5	1	Escherichia coli	amoxicillin_clavulanate	CWSI	A-b	134	144	0	177	1.36424	LightGBM	A	scheme	penam
0.739444	0.704583	0.643284	0.909167	Escherichia coli	amoxicillin_clavulanate	CWSI	A-c	115	0	102	194	1.36424	LightGBM	A	scheme	penam
0.631181	0.5	0.496967	0.8975	Escherichia coli	amoxicillin_clavulanate	CWSI	A-c	115	0	102	194	1.36424	LightGBM	A	scheme	penam
0.72	0.615	0.580811	0.824167	Escherichia coli	amoxicillin_clavulanate	CWSI	A-c	115	0	102	194	1.36424	LightGBM	A	scheme	penam
0.625903	0.550417	0.53585	0.774167	Escherichia coli	amoxicillin_clavulanate	CWSI	A-c	115	0	102	194	1.36424	LightGBM	A	scheme	penam
0.685868	0.524545	0.5118	0.861818	Escherichia coli	amoxicillin_clavulanate	CWSI	A-c	115	0	103	194	1.36424	LightGBM	A	scheme	penam
0.617107	0.543182	0.524763	0.901818	Escherichia coli	amoxicillin_clavulanate	CWSI	A-c	115	0	103	194	1.36424	LightGBM	A	scheme	penam
0.664628	0.605	0.580067	0.771818	Escherichia coli	amoxicillin_clavulanate	CWSI	A-c	115	0	103	195	1.36424	LightGBM	A	scheme	penam
0.596694	0.613182	0.567018	0.946364	Escherichia coli	amoxicillin_clavulanate	CWSI	A-c	115	0	103	195	1.36424	LightGBM	A	scheme	penam
0.671405	0.626364	0.596671	0.804545	Escherichia coli	amoxicillin_clavulanate	CWSI	A-c	116	0	103	195	1.36424	LightGBM	A	scheme	penam
0.564793	0.590909	0.55	1	Escherichia coli	amoxicillin_clavulanate	CWSI	A-c	116	0	103	195	1.36424	LightGBM	A	scheme	penam
0.709201	0.708333	0.631579	1	Escherichia coli	amoxicillin_clavulanate	CWSI	A-d	0	126	102	194	1.36424	LightGBM	A	scheme	penam
0.720069	0.56125	0.532684	0.954167	Escherichia coli	amoxicillin_clavulanate	CWSI	A-d	0	126	102	194	1.36424	LightGBM	A	scheme	penam
0.736458	0.63625	0.607856	0.773333	Escherichia coli	amoxicillin_clavulanate	CWSI	A-d	0	126	102	194	1.36424	LightGBM	A	scheme	penam
0.594028	0.467917	0.470257	0.698333	Escherichia coli	amoxicillin_clavulanate	CWSI	A-d	0	126	102	194	1.36424	LightGBM	A	scheme	penam
0.720661	0.729545	0.690017	0.812727	Escherichia coli	amoxicillin_clavulanate	CWSI	A-d	0	126	103	194	1.36424	LightGBM	A	scheme	penam
0.658926	0.655909	0.601046	0.96	Escherichia coli	amoxicillin_clavulanate	CWSI	A-d	0	126	103	194	1.36424	LightGBM	A	scheme	penam
0.685455	0.606364	0.573841	0.856364	Escherichia coli	amoxicillin_clavulanate	CWSI	A-d	0	126	103	195	1.36424	LightGBM	A	scheme	penam
0.514752	0.549091	0.524658	0.900909	Escherichia coli	amoxicillin_clavulanate	CWSI	A-d	0	126	103	195	1.36424	LightGBM	A	scheme	penam
0.638264	0.609091	0.566082	0.950909	Escherichia coli	amoxicillin_clavulanate	CWSI	A-d	0	126	103	195	1.36424	LightGBM	A	scheme	penam
0.569256	0.681818	0.611111	1	Escherichia coli	amoxicillin_clavulanate	CWSI	A-d	0	126	103	195	1.36424	LightGBM	A	scheme	penam
0.590642	0.5	0	0	Escherichia coli	amoxicillin_clavulanate	CWSI	A-a	133	144	30	0	1.31328	LightGBM	A	scheme	penam
0.63691	0.5	0	0	Escherichia coli	amoxicillin_clavulanate	CWSI	A-a	133	144	30	0	1.31328	LightGBM	A	scheme	penam
0.641858	0.5	0	0	Escherichia coli	amoxicillin_clavulanate	CWSI	A-a	133	144	30	0	1.31328	LightGBM	A	scheme	penam
0.495252	0.5	0	0	Escherichia coli	amoxicillin_clavulanate	CWSI	A-a	133	144	30	0	1.31328	LightGBM	A	scheme	penam
0.537609	0.5	0	0	Escherichia coli	amoxicillin_clavulanate	CWSI	A-a	133	144	31	0	1.31328	LightGBM	A	scheme	penam
0.490614	0.5	0	0	Escherichia coli	amoxicillin_clavulanate	CWSI	A-a	133	144	31	0	1.31328	LightGBM	A	scheme	penam
0.536352	0.5	0	0	Escherichia coli	amoxicillin_clavulanate	CWSI	A-a	133	144	31	0	1.31328	LightGBM	A	scheme	penam
0.632533	0.5	0	0	Escherichia coli	amoxicillin_clavulanate	CWSI	A-a	133	144	31	0	1.31328	LightGBM	A	scheme	penam
0.50759	0.5	0	0	Escherichia coli	amoxicillin_clavulanate	CWSI	A-a	134	144	31	0	1.31328	LightGBM	A	scheme	penam
0.577561	0.5	0	0	Escherichia coli	amoxicillin_clavulanate	CWSI	A-a	134	144	31	0	1.31328	LightGBM	A	scheme	penam
0.679495	0.5	0.5	1	Escherichia coli	amoxicillin_clavulanate	CWSI	A-b	133	144	0	75	1.31328	LightGBM	A	scheme	penam
0.573032	0.5	0.5	1	Escherichia coli	amoxicillin_clavulanate	CWSI	A-b	133	144	0	75	1.31328	LightGBM	A	scheme	penam
0.646457	0.5	0.5	1	Escherichia coli	amoxicillin_clavulanate	CWSI	A-b	133	144	0	75	1.31328	LightGBM	A	scheme	penam
0.584709	0.5	0.5	1	Escherichia coli	amoxicillin_clavulanate	CWSI	A-b	133	144	0	75	1.31328	LightGBM	A	scheme	penam
0.604636	0.5	0.5	1	Escherichia coli	amoxicillin_clavulanate	CWSI	A-b	133	144	0	76	1.31328	LightGBM	A	scheme	penam
0.583182	0.5	0.5	1	Escherichia coli	amoxicillin_clavulanate	CWSI	A-b	133	144	0	76	1.31328	LightGBM	A	scheme	penam
0.560931	0.5	0.5	1	Escherichia coli	amoxicillin_clavulanate	CWSI	A-b	133	144	0	76	1.31328	LightGBM	A	scheme	penam
0.609668	0.5	0.5	1	Escherichia coli	amoxicillin_clavulanate	CWSI	A-b	133	144	0	76	1.31328	LightGBM	A	scheme	penam
0.593144	0.5	0.5	1	Escherichia coli	amoxicillin_clavulanate	CWSI	A-b	134	144	0	76	1.31328	LightGBM	A	scheme	penam
0.535434	0.5	0.5	1	Escherichia coli	amoxicillin_clavulanate	CWSI	A-b	134	144	0	76	1.31328	LightGBM	A	scheme	penam
0.670278	0.583333	0.545455	1	Escherichia coli	amoxicillin_clavulanate	CWSI	A-c	115	0	48	93	1.31328	LightGBM	A	scheme	penam
0.562361	0.408333	0.444273	0.813333	Escherichia coli	amoxicillin_clavulanate	CWSI	A-c	115	0	48	93	1.31328	LightGBM	A	scheme	penam
0.765833	0.411667	0.448182	0.826667	Escherichia coli	amoxicillin_clavulanate	CWSI	A-c	115	0	48	93	1.31328	LightGBM	A	scheme	penam
0.450694	0.570833	0.545333	0.815	Escherichia coli	amoxicillin_clavulanate	CWSI	A-c	115	0	48	93	1.31328	LightGBM	A	scheme	penam
0.3326	0.453	0.471667	0.894	Escherichia coli	amoxicillin_clavulanate	CWSI	A-c	115	0	49	94	1.31328	LightGBM	A	scheme	penam
0.5532	0.456	0.468889	0.89	Escherichia coli	amoxicillin_clavulanate	CWSI	A-c	115	0	49	94	1.31328	LightGBM	A	scheme	penam
0.8992	0.6	0.555556	1	Escherichia coli	amoxicillin_clavulanate	CWSI	A-c	115	0	49	94	1.31328	LightGBM	A	scheme	penam
0.4	0.373	0.409385	0.71	Escherichia coli	amoxicillin_clavulanate	CWSI	A-c	115	0	49	94	1.31328	LightGBM	A	scheme	penam
0.3816	0.555	0.528889	0.898	Escherichia coli	amoxicillin_clavulanate	CWSI	A-c	116	0	49	94	1.31328	LightGBM	A	scheme	penam
0.5246	0.505	0.496746	0.814	Escherichia coli	amoxicillin_clavulanate	CWSI	A-c	116	0	49	94	1.31328	LightGBM	A	scheme	penam
0.857361	0.5	0.5	1	Escherichia coli	amoxicillin_clavulanate	CWSI	A-d	0	126	48	93	1.31328	LightGBM	A	scheme	penam
0.605278	0.5	0.5	1	Escherichia coli	amoxicillin_clavulanate	CWSI	A-d	0	126	48	93	1.31328	LightGBM	A	scheme	penam
0.71	0.5	0.5	1	Escherichia coli	amoxicillin_clavulanate	CWSI	A-d	0	126	48	93	1.31328	LightGBM	A	scheme	penam
0.545694	0.5	0.5	1	Escherichia coli	amoxicillin_clavulanate	CWSI	A-d	0	126	48	93	1.31328	LightGBM	A	scheme	penam
0.54	0.5	0.5	1	Escherichia coli	amoxicillin_clavulanate	CWSI	A-d	0	126	49	94	1.31328	LightGBM	A	scheme	penam
0.5276	0.5	0.5	1	Escherichia coli	amoxicillin_clavulanate	CWSI	A-d	0	126	49	94	1.31328	LightGBM	A	scheme	penam
0.8068	0.5	0.5	1	Escherichia coli	amoxicillin_clavulanate	CWSI	A-d	0	126	49	94	1.31328	LightGBM	A	scheme	penam
0.5326	0.394	0.438056	0.818	Escherichia coli	amoxicillin_clavulanate	CWSI	A-d	0	126	49	94	1.31328	LightGBM	A	scheme	penam
0.474	0.5	0.5	1	Escherichia coli	amoxicillin_clavulanate	CWSI	A-d	0	126	49	94	1.31328	LightGBM	A	scheme	penam
0.6032	0.5	0.5	1	Escherichia coli	amoxicillin_clavulanate	CWSI	A-d	0	126	49	94	1.31328	LightGBM	A	scheme	penam
0.603496	0.493906	0.261667	0.0209375	Escherichia coli	amoxicillin_clavulanic_acid	CWSI	A-a	243	246	107	0	1.8606	LightGBM	A	scheme	penam
0.519692	0.510625	0.47	0.0240625	Escherichia coli	amoxicillin_clavulanic_acid	CWSI	A-a	243	246	107	0	1.8606	LightGBM	A	scheme	penam
0.553511	0.508125	0.35	0.015	Escherichia coli	amoxicillin_clavulanic_acid	CWSI	A-a	243	246	107	0	1.8606	LightGBM	A	scheme	penam
0.703296	0.51125	0.61	0.0240625	Escherichia coli	amoxicillin_clavulanic_acid	CWSI	A-a	243	246	107	0	1.8606	LightGBM	A	scheme	penam
0.630142	0.506719	0.39	0.0134375	Escherichia coli	amoxicillin_clavulanic_acid	CWSI	A-a	243	247	107	0	1.8606	LightGBM	A	scheme	penam
0.664766	0.511563	0.51	0.02625	Escherichia coli	amoxicillin_clavulanic_acid	CWSI	A-a	243	247	107	0	1.8606	LightGBM	A	scheme	penam
0.454224	0.508594	0.45	0.0146875	Escherichia coli	amoxicillin_clavulanic_acid	CWSI	A-a	243	247	107	0	1.8606	LightGBM	A	scheme	penam
0.564189	0.508594	0.48	0.0165625	Escherichia coli	amoxicillin_clavulanic_acid	CWSI	A-a	243	247	107	0	1.8606	LightGBM	A	scheme	penam
0.51501	0.509219	0.42	0.0203125	Escherichia coli	amoxicillin_clavulanic_acid	CWSI	A-a	243	247	107	0	1.8606	LightGBM	A	scheme	penam
0.706733	0.512419	0.55	0.0219355	Escherichia coli	amoxicillin_clavulanic_acid	CWSI	A-a	243	247	108	0	1.8606	LightGBM	A	scheme	penam
0.684027	0.5	0.5	1	Escherichia coli	amoxicillin_clavulanic_acid	CWSI	A-b	243	246	0	261	1.8606	LightGBM	A	scheme	penam
0.627514	0.5	0.5	1	Escherichia coli	amoxicillin_clavulanic_acid	CWSI	A-b	243	246	0	261	1.8606	LightGBM	A	scheme	penam
0.611266	0.5	0.5	1	Escherichia coli	amoxicillin_clavulanic_acid	CWSI	A-b	243	246	0	261	1.8606	LightGBM	A	scheme	penam
0.624498	0.5	0.5	1	Escherichia coli	amoxicillin_clavulanic_acid	CWSI	A-b	243	246	0	261	1.8606	LightGBM	A	scheme	penam
0.637278	0.5	0.5	1	Escherichia coli	amoxicillin_clavulanic_acid	CWSI	A-b	243	247	0	261	1.8606	LightGBM	A	scheme	penam
0.623703	0.5	0.5	1	Escherichia coli	amoxicillin_clavulanic_acid	CWSI	A-b	243	247	0	261	1.8606	LightGBM	A	scheme	penam
0.733063	0.5	0.5	1	Escherichia coli	amoxicillin_clavulanic_acid	CWSI	A-b	243	247	0	261	1.8606	LightGBM	A	scheme	penam
0.590302	0.5	0.5	1	Escherichia coli	amoxicillin_clavulanic_acid	CWSI	A-b	243	247	0	261	1.8606	LightGBM	A	scheme	penam
0.691362	0.5	0.5	1	Escherichia coli	amoxicillin_clavulanic_acid	CWSI	A-b	243	247	0	261	1.8606	LightGBM	A	scheme	penam
0.642491	0.5	0.5	1	Escherichia coli	amoxicillin_clavulanic_acid	CWSI	A-b	243	247	0	261	1.8606	LightGBM	A	scheme	penam
0.830791	0.752857	0.685754	0.93	Escherichia coli	amoxicillin_clavulanic_acid	CWSI	A-c	225	0	125	279	1.8606	LightGBM	A	scheme	penam
0.798189	0.802143	0.789862	0.805	Escherichia coli	amoxicillin_clavulanic_acid	CWSI	A-c	225	0	125	279	1.8606	LightGBM	A	scheme	penam
0.795816	0.758214	0.708345	0.888571	Escherichia coli	amoxicillin_clavulanic_acid	CWSI	A-c	225	0	125	279	1.8606	LightGBM	A	scheme	penam
0.792117	0.790357	0.722773	0.933571	Escherichia coli	amoxicillin_clavulanic_acid	CWSI	A-c	225	0	125	279	1.8606	LightGBM	A	scheme	penam
0.9	0.827857	0.803387	0.875	Escherichia coli	amoxicillin_clavulanic_acid	CWSI	A-c	225	0	125	279	1.8606	LightGBM	A	scheme	penam
0.802194	0.788929	0.721646	0.935714	Escherichia coli	amoxicillin_clavulanic_acid	CWSI	A-c	225	0	125	279	1.8606	LightGBM	A	scheme	penam
0.93523	0.752857	0.683842	0.929286	Escherichia coli	amoxicillin_clavulanic_acid	CWSI	A-c	225	0	125	279	1.8606	LightGBM	A	scheme	penam
0.906811	0.8325	0.802801	0.869286	Escherichia coli	amoxicillin_clavulanic_acid	CWSI	A-c	225	0	125	279	1.8606	LightGBM	A	scheme	penam
0.906122	0.843571	0.85304	0.826429	Escherichia coli	amoxicillin_clavulanic_acid	CWSI	A-c	225	0	125	279	1.8606	LightGBM	A	scheme	penam
0.866746	0.846154	0.764706	1	Escherichia coli	amoxicillin_clavulanic_acid	CWSI	A-c	225	0	126	279	1.8606	LightGBM	A	scheme	penam
0.768291	0.785714	0.7	1	Escherichia coli	amoxicillin_clavulanic_acid	CWSI	A-d	0	228	125	279	1.8606	LightGBM	A	scheme	penam
0.85625	0.738929	0.696528	0.834286	Escherichia coli	amoxicillin_clavulanic_acid	CWSI	A-d	0	228	125	279	1.8606	LightGBM	A	scheme	penam
0.878827	0.707143	0.644158	0.896429	Escherichia coli	amoxicillin_clavulanic_acid	CWSI	A-d	0	228	125	279	1.8606	LightGBM	A	scheme	penam
0.818265	0.732857	0.6595	0.966429	Escherichia coli	amoxicillin_clavulanic_acid	CWSI	A-d	0	228	125	279	1.8606	LightGBM	A	scheme	penam
0.848393	0.828571	0.764853	0.944286	Escherichia coli	amoxicillin_clavulanic_acid	CWSI	A-d	0	229	125	279	1.8606	LightGBM	A	scheme	penam
0.804974	0.699286	0.630996	0.97	Escherichia coli	amoxicillin_clavulanic_acid	CWSI	A-d	0	229	125	279	1.8606	LightGBM	A	scheme	penam
0.958827	0.6975	0.63013	0.964286	Escherichia coli	amoxicillin_clavulanic_acid	CWSI	A-d	0	229	125	279	1.8606	LightGBM	A	scheme	penam
0.846811	0.792857	0.721878	0.932857	Escherichia coli	amoxicillin_clavulanic_acid	CWSI	A-d	0	229	125	279	1.8606	LightGBM	A	scheme	penam
0.887092	0.834286	0.801683	0.858571	Escherichia coli	amoxicillin_clavulanic_acid	CWSI	A-d	0	229	125	279	1.8606	LightGBM	A	scheme	penam
0.796095	0.730769	0.65	1	Escherichia coli	amoxicillin_clavulanic_acid	CWSI	A-d	0	229	126	279	1.8606	LightGBM	A	scheme	penam
0.444335	0.5	0	0	Escherichia coli	amoxicillin_clavulanic_acid	CWSI	A-a	243	246	127	0	1.78572	LightGBM	A	scheme	penam
0.522176	0.5	0	0	Escherichia coli	amoxicillin_clavulanic_acid	CWSI	A-a	243	246	127	0	1.78572	LightGBM	A	scheme	penam
0.524381	0.5	0	0	Escherichia coli	amoxicillin_clavulanic_acid	CWSI	A-a	243	246	128	0	1.78572	LightGBM	A	scheme	penam
0.470151	0.5	0	0	Escherichia coli	amoxicillin_clavulanic_acid	CWSI	A-a	243	246	128	0	1.78572	LightGBM	A	scheme	penam
0.52567	0.5	0	0	Escherichia coli	amoxicillin_clavulanic_acid	CWSI	A-a	243	247	128	0	1.78572	LightGBM	A	scheme	penam
0.409823	0.5	0	0	Escherichia coli	amoxicillin_clavulanic_acid	CWSI	A-a	243	247	128	0	1.78572	LightGBM	A	scheme	penam
0.501843	0.5	0	0	Escherichia coli	amoxicillin_clavulanic_acid	CWSI	A-a	243	247	128	0	1.78572	LightGBM	A	scheme	penam
0.525268	0.5	0	0	Escherichia coli	amoxicillin_clavulanic_acid	CWSI	A-a	243	247	128	0	1.78572	LightGBM	A	scheme	penam
0.474836	0.5	0	0	Escherichia coli	amoxicillin_clavulanic_acid	CWSI	A-a	243	247	128	0	1.78572	LightGBM	A	scheme	penam
0.532634	0.5	0	0	Escherichia coli	amoxicillin_clavulanic_acid	CWSI	A-a	243	247	128	0	1.78572	LightGBM	A	scheme	penam
0.537484	0.5	0.5	1	Escherichia coli	amoxicillin_clavulanic_acid	CWSI	A-b	243	246	0	520	1.78572	LightGBM	A	scheme	penam
0.6296	0.5	0.5	1	Escherichia coli	amoxicillin_clavulanic_acid	CWSI	A-b	243	246	0	520	1.78572	LightGBM	A	scheme	penam
0.579291	0.5	0.5	1	Escherichia coli	amoxicillin_clavulanic_acid	CWSI	A-b	243	246	0	520	1.78572	LightGBM	A	scheme	penam
0.56146	0.5	0.5	1	Escherichia coli	amoxicillin_clavulanic_acid	CWSI	A-b	243	246	0	520	1.78572	LightGBM	A	scheme	penam
0.595879	0.5	0.5	1	Escherichia coli	amoxicillin_clavulanic_acid	CWSI	A-b	243	247	0	520	1.78572	LightGBM	A	scheme	penam
0.621926	0.5	0.5	1	Escherichia coli	amoxicillin_clavulanic_acid	CWSI	A-b	243	247	0	520	1.78572	LightGBM	A	scheme	penam
0.53986	0.5	0.5	1	Escherichia coli	amoxicillin_clavulanic_acid	CWSI	A-b	243	247	0	520	1.78572	LightGBM	A	scheme	penam
0.641273	0.5	0.5	1	Escherichia coli	amoxicillin_clavulanic_acid	CWSI	A-b	243	247	0	520	1.78572	LightGBM	A	scheme	penam
0.562555	0.5	0.5	1	Escherichia coli	amoxicillin_clavulanic_acid	CWSI	A-b	243	247	0	521	1.78572	LightGBM	A	scheme	penam
0.566655	0.5	0.5	1	Escherichia coli	amoxicillin_clavulanic_acid	CWSI	A-b	243	247	0	521	1.78572	LightGBM	A	scheme	penam
0.817266	0.628529	0.577854	0.968824	Escherichia coli	amoxicillin_clavulanic_acid	CWSI	A-c	225	0	145	538	1.78572	LightGBM	A	scheme	penam
0.660346	0.602353	0.557733	0.968824	Escherichia coli	amoxicillin_clavulanic_acid	CWSI	A-c	225	0	145	538	1.78572	LightGBM	A	scheme	penam
0.763203	0.58375	0.547562	0.98625	Escherichia coli	amoxicillin_clavulanic_acid	CWSI	A-c	225	0	146	538	1.78572	LightGBM	A	scheme	penam
0.652422	0.5625	0.533333	1	Escherichia coli	amoxicillin_clavulanic_acid	CWSI	A-c	225	0	146	538	1.78572	LightGBM	A	scheme	penam
0.708711	0.59375	0.551724	1	Escherichia coli	amoxicillin_clavulanic_acid	CWSI	A-c	225	0	146	538	1.78572	LightGBM	A	scheme	penam
0.69791	0.53125	0.516129	1	Escherichia coli	amoxicillin_clavulanic_acid	CWSI	A-c	225	0	146	538	1.78572	LightGBM	A	scheme	penam
0.666953	0.5625	0.533333	1	Escherichia coli	amoxicillin_clavulanic_acid	CWSI	A-c	225	0	146	538	1.78572	LightGBM	A	scheme	penam
0.848496	0.588437	0.547562	0.981875	Escherichia coli	amoxicillin_clavulanic_acid	CWSI	A-c	225	0	146	538	1.78572	LightGBM	A	scheme	penam
0.653926	0.545625	0.525207	0.9675	Escherichia coli	amoxicillin_clavulanic_acid	CWSI	A-c	225	0	146	539	1.78572	LightGBM	A	scheme	penam
0.7725	0.561562	0.532918	0.921875	Escherichia coli	amoxicillin_clavulanic_acid	CWSI	A-c	225	0	146	539	1.78572	LightGBM	A	scheme	penam
0.79782	0.588235	0.548387	1	Escherichia coli	amoxicillin_clavulanic_acid	CWSI	A-d	0	228	145	538	1.78572	LightGBM	A	scheme	penam
0.615156	0.522647	0.511212	0.987059	Escherichia coli	amoxicillin_clavulanic_acid	CWSI	A-d	0	228	145	538	1.78572	LightGBM	A	scheme	penam
0.777129	0.5625	0.533333	1	Escherichia coli	amoxicillin_clavulanic_acid	CWSI	A-d	0	228	146	538	1.78572	LightGBM	A	scheme	penam
0.692227	0.599688	0.557006	0.94625	Escherichia coli	amoxicillin_clavulanic_acid	CWSI	A-d	0	228	146	538	1.78572	LightGBM	A	scheme	penam
0.792344	0.5	0.5	1	Escherichia coli	amoxicillin_clavulanic_acid	CWSI	A-d	0	229	146	538	1.78572	LightGBM	A	scheme	penam
0.707305	0.493125	0.495484	0.980625	Escherichia coli	amoxicillin_clavulanic_acid	CWSI	A-d	0	229	146	538	1.78572	LightGBM	A	scheme	penam
0.710273	0.553125	0.529149	0.988125	Escherichia coli	amoxicillin_clavulanic_acid	CWSI	A-d	0	229	146	538	1.78572	LightGBM	A	scheme	penam
0.751602	0.540312	0.525701	0.9675	Escherichia coli	amoxicillin_clavulanic_acid	CWSI	A-d	0	229	146	538	1.78572	LightGBM	A	scheme	penam
0.616309	0.546875	0.524989	0.968125	Escherichia coli	amoxicillin_clavulanic_acid	CWSI	A-d	0	229	146	539	1.78572	LightGBM	A	scheme	penam
0.832266	0.545312	0.523586	0.965625	Escherichia coli	amoxicillin_clavulanic_acid	CWSI	A-d	0	229	146	539	1.78572	LightGBM	A	scheme	penam
0.53991	0.502632	0.27	0.00684211	Escherichia coli	amoxicillin_clavulanic_acid	CWSI	A-a	243	246	156	0	1.36488	LightGBM	A	scheme	penam
0.555152	0.504605	0.33	0.00789474	Escherichia coli	amoxicillin_clavulanic_acid	CWSI	A-a	243	246	156	0	1.36488	LightGBM	A	scheme	penam
0.58803	0.505658	0.38	0.015	Escherichia coli	amoxicillin_clavulanic_acid	CWSI	A-a	243	246	156	0	1.36488	LightGBM	A	scheme	penam
0.514055	0.506316	0.36	0.0115789	Escherichia coli	amoxicillin_clavulanic_acid	CWSI	A-a	243	246	156	0	1.36488	LightGBM	A	scheme	penam
0.492414	0.505676	0.38	0.012973	Escherichia coli	amoxicillin_clavulanic_acid	CWSI	A-a	243	247	157	0	1.36488	LightGBM	A	scheme	penam
0.530814	0.504595	0.36	0.00756757	Escherichia coli	amoxicillin_clavulanic_acid	CWSI	A-a	243	247	157	0	1.36488	LightGBM	A	scheme	penam
0.602155	0.50527	0.35	0.0105405	Escherichia coli	amoxicillin_clavulanic_acid	CWSI	A-a	243	247	157	0	1.36488	LightGBM	A	scheme	penam
0.622144	0.506892	0.44	0.00891892	Escherichia coli	amoxicillin_clavulanic_acid	CWSI	A-a	243	247	157	0	1.36488	LightGBM	A	scheme	penam
0.485383	0.503243	0.22	0.00567568	Escherichia coli	amoxicillin_clavulanic_acid	CWSI	A-a	243	247	157	0	1.36488	LightGBM	A	scheme	penam
0.469861	0.505811	0.44	0.0108108	Escherichia coli	amoxicillin_clavulanic_acid	CWSI	A-a	243	247	157	0	1.36488	LightGBM	A	scheme	penam
0.554969	0.5	0.5	1	Escherichia coli	amoxicillin_clavulanic_acid	CWSI	A-b	243	246	0	281	1.36488	LightGBM	A	scheme	penam
0.551326	0.5	0.5	1	Escherichia coli	amoxicillin_clavulanic_acid	CWSI	A-b	243	246	0	281	1.36488	LightGBM	A	scheme	penam
0.553378	0.5	0.5	1	Escherichia coli	amoxicillin_clavulanic_acid	CWSI	A-b	243	246	0	281	1.36488	LightGBM	A	scheme	penam
0.524817	0.5	0.5	1	Escherichia coli	amoxicillin_clavulanic_acid	CWSI	A-b	243	246	0	282	1.36488	LightGBM	A	scheme	penam
0.479264	0.5	0.5	1	Escherichia coli	amoxicillin_clavulanic_acid	CWSI	A-b	243	247	0	282	1.36488	LightGBM	A	scheme	penam
0.51614	0.5	0.5	1	Escherichia coli	amoxicillin_clavulanic_acid	CWSI	A-b	243	247	0	282	1.36488	LightGBM	A	scheme	penam
0.574523	0.5	0.5	1	Escherichia coli	amoxicillin_clavulanic_acid	CWSI	A-b	243	247	0	282	1.36488	LightGBM	A	scheme	penam
0.548797	0.5	0.5	1	Escherichia coli	amoxicillin_clavulanic_acid	CWSI	A-b	243	247	0	282	1.36488	LightGBM	A	scheme	penam
0.520788	0.5	0.5	1	Escherichia coli	amoxicillin_clavulanic_acid	CWSI	A-b	243	247	0	282	1.36488	LightGBM	A	scheme	penam
0.531311	0.5	0.5	1	Escherichia coli	amoxicillin_clavulanic_acid	CWSI	A-b	243	247	0	282	1.36488	LightGBM	A	scheme	penam
0.627763	0.6265	0.585625	0.8485	Escherichia coli	amoxicillin_clavulanic_acid	CWSI	A-c	225	0	174	299	1.36488	LightGBM	A	scheme	penam
0.581888	0.4895	0.495454	0.8805	Escherichia coli	amoxicillin_clavulanic_acid	CWSI	A-c	225	0	174	299	1.36488	LightGBM	A	scheme	penam
0.706712	0.62375	0.586055	0.8525	Escherichia coli	amoxicillin_clavulanic_acid	CWSI	A-c	225	0	174	299	1.36488	LightGBM	A	scheme	penam
0.75385	0.6045	0.566306	0.855	Escherichia coli	amoxicillin_clavulanic_acid	CWSI	A-c	225	0	174	300	1.36488	LightGBM	A	scheme	penam
0.611717	0.527632	0.516952	0.784737	Escherichia coli	amoxicillin_clavulanic_acid	CWSI	A-c	225	0	175	300	1.36488	LightGBM	A	scheme	penam
0.624571	0.563421	0.5401	0.757895	Escherichia coli	amoxicillin_clavulanic_acid	CWSI	A-c	225	0	175	300	1.36488	LightGBM	A	scheme	penam
0.682895	0.585526	0.55401	0.848421	Escherichia coli	amoxicillin_clavulanic_acid	CWSI	A-c	225	0	175	300	1.36488	LightGBM	A	scheme	penam
0.684349	0.573421	0.556458	0.726316	Escherichia coli	amoxicillin_clavulanic_acid	CWSI	A-c	225	0	175	300	1.36488	LightGBM	A	scheme	penam
0.633629	0.615	0.586139	0.756842	Escherichia coli	amoxicillin_clavulanic_acid	CWSI	A-c	225	0	175	300	1.36488	LightGBM	A	scheme	penam
0.814723	0.730789	0.665073	0.945263	Escherichia coli	amoxicillin_clavulanic_acid	CWSI	A-c	225	0	175	300	1.36488	LightGBM	A	scheme	penam
0.7281	0.65675	0.607674	0.8535	Escherichia coli	amoxicillin_clavulanic_acid	CWSI	A-d	0	228	174	299	1.36488	LightGBM	A	scheme	penam
0.66775	0.60175	0.566635	0.859	Escherichia coli	amoxicillin_clavulanic_acid	CWSI	A-d	0	228	174	299	1.36488	LightGBM	A	scheme	penam
0.7508	0.6355	0.593534	0.876	Escherichia coli	amoxicillin_clavulanic_acid	CWSI	A-d	0	228	174	299	1.36488	LightGBM	A	scheme	penam
0.733	0.64825	0.609488	0.8415	Escherichia coli	amoxicillin_clavulanic_acid	CWSI	A-d	0	228	174	300	1.36488	LightGBM	A	scheme	penam
0.725125	0.639474	0.590974	0.911053	Escherichia coli	amoxicillin_clavulanic_acid	CWSI	A-d	0	229	175	300	1.36488	LightGBM	A	scheme	penam
0.63338	0.591842	0.564694	0.76	Escherichia coli	amoxicillin_clavulanic_acid	CWSI	A-d	0	229	175	300	1.36488	LightGBM	A	scheme	penam
0.672161	0.574211	0.542054	0.943158	Escherichia coli	amoxicillin_clavulanic_acid	CWSI	A-d	0	229	175	300	1.36488	LightGBM	A	scheme	penam
0.684903	0.654474	0.613683	0.845263	Escherichia coli	amoxicillin_clavulanic_acid	CWSI	A-d	0	229	175	300	1.36488	LightGBM	A	scheme	penam
0.5859	0.578684	0.554192	0.783158	Escherichia coli	amoxicillin_clavulanic_acid	CWSI	A-d	0	229	175	300	1.36488	LightGBM	A	scheme	penam
0.893366	0.815789	0.730769	1	Escherichia coli	amoxicillin_clavulanic_acid	CWSI	A-d	0	229	175	300	1.36488	LightGBM	A	scheme	penam
0.453174	0.5	0	0	Escherichia coli	amoxicillin_clavulanic_acid	CWSI	A-a	243	246	90	0	1.30713	LightGBM	A	scheme	penam
0.552644	0.5	0	0	Escherichia coli	amoxicillin_clavulanic_acid	CWSI	A-a	243	246	91	0	1.30713	LightGBM	A	scheme	penam
0.530222	0.5	0	0	Escherichia coli	amoxicillin_clavulanic_acid	CWSI	A-a	243	246	91	0	1.30713	LightGBM	A	scheme	penam
0.512567	0.5	0	0	Escherichia coli	amoxicillin_clavulanic_acid	CWSI	A-a	243	246	91	0	1.30713	LightGBM	A	scheme	penam
0.571633	0.5	0	0	Escherichia coli	amoxicillin_clavulanic_acid	CWSI	A-a	243	247	91	0	1.30713	LightGBM	A	scheme	penam
0.58245	0.5	0	0	Escherichia coli	amoxicillin_clavulanic_acid	CWSI	A-a	243	247	91	0	1.30713	LightGBM	A	scheme	penam
0.455644	0.5	0	0	Escherichia coli	amoxicillin_clavulanic_acid	CWSI	A-a	243	247	91	0	1.30713	LightGBM	A	scheme	penam
0.631506	0.5	0	0	Escherichia coli	amoxicillin_clavulanic_acid	CWSI	A-a	243	247	91	0	1.30713	LightGBM	A	scheme	penam
0.507539	0.5	0	0	Escherichia coli	amoxicillin_clavulanic_acid	CWSI	A-a	243	247	91	0	1.30713	LightGBM	A	scheme	penam
0.631411	0.5	0	0	Escherichia coli	amoxicillin_clavulanic_acid	CWSI	A-a	243	247	91	0	1.30713	LightGBM	A	scheme	penam
0.538435	0.5	0.5	1	Escherichia coli	amoxicillin_clavulanic_acid	CWSI	A-b	243	246	0	161	1.30713	LightGBM	A	scheme	penam
0.549145	0.5	0.5	1	Escherichia coli	amoxicillin_clavulanic_acid	CWSI	A-b	243	246	0	161	1.30713	LightGBM	A	scheme	penam
0.582102	0.5	0.5	1	Escherichia coli	amoxicillin_clavulanic_acid	CWSI	A-b	243	246	0	161	1.30713	LightGBM	A	scheme	penam
0.54812	0.5	0.5	1	Escherichia coli	amoxicillin_clavulanic_acid	CWSI	A-b	243	246	0	161	1.30713	LightGBM	A	scheme	penam
0.567652	0.5	0.5	1	Escherichia coli	amoxicillin_clavulanic_acid	CWSI	A-b	243	247	0	161	1.30713	LightGBM	A	scheme	penam
0.434342	0.5	0.5	1	Escherichia coli	amoxicillin_clavulanic_acid	CWSI	A-b	243	247	0	161	1.30713	LightGBM	A	scheme	penam
0.604598	0.5	0.5	1	Escherichia coli	amoxicillin_clavulanic_acid	CWSI	A-b	243	247	0	161	1.30713	LightGBM	A	scheme	penam
0.53233	0.5	0.5	1	Escherichia coli	amoxicillin_clavulanic_acid	CWSI	A-b	243	247	0	161	1.30713	LightGBM	A	scheme	penam
0.523373	0.5	0.5	1	Escherichia coli	amoxicillin_clavulanic_acid	CWSI	A-b	243	247	0	161	1.30713	LightGBM	A	scheme	penam
0.581457	0.5	0.5	1	Escherichia coli	amoxicillin_clavulanic_acid	CWSI	A-b	243	247	0	162	1.30713	LightGBM	A	scheme	penam
0.612249	0.525385	0.51693	0.751538	Escherichia coli	amoxicillin_clavulanic_acid	CWSI	A-c	225	0	108	179	1.30713	LightGBM	A	scheme	penam
0.76625	0.680833	0.629912	0.845	Escherichia coli	amoxicillin_clavulanic_acid	CWSI	A-c	225	0	109	179	1.30713	LightGBM	A	scheme	penam
0.655382	0.6475	0.612658	0.805	Escherichia coli	amoxicillin_clavulanic_acid	CWSI	A-c	225	0	109	179	1.30713	LightGBM	A	scheme	penam
0.673194	0.677083	0.627221	0.845	Escherichia coli	amoxicillin_clavulanic_acid	CWSI	A-c	225	0	109	179	1.30713	LightGBM	A	scheme	penam
0.481736	0.465833	0.484947	0.848333	Escherichia coli	amoxicillin_clavulanic_acid	CWSI	A-c	225	0	109	179	1.30713	LightGBM	A	scheme	penam
0.732986	0.705	0.642672	0.895833	Escherichia coli	amoxicillin_clavulanic_acid	CWSI	A-c	225	0	109	179	1.30713	LightGBM	A	scheme	penam
0.800278	0.687917	0.655623	0.790833	Escherichia coli	amoxicillin_clavulanic_acid	CWSI	A-c	225	0	109	179	1.30713	LightGBM	A	scheme	penam
0.627431	0.689167	0.657041	0.810833	Escherichia coli	amoxicillin_clavulanic_acid	CWSI	A-c	225	0	109	179	1.30713	LightGBM	A	scheme	penam
0.732014	0.64125	0.588211	0.950833	Escherichia coli	amoxicillin_clavulanic_acid	CWSI	A-c	225	0	109	179	1.30713	LightGBM	A	scheme	penam
0.613681	0.652917	0.605765	0.885	Escherichia coli	amoxicillin_clavulanic_acid	CWSI	A-c	225	0	109	180	1.30713	LightGBM	A	scheme	penam
0.752485	0.798462	0.746853	0.896923	Escherichia coli	amoxicillin_clavulanic_acid	CWSI	A-d	0	228	108	179	1.30713	LightGBM	A	scheme	penam
0.809583	0.732917	0.707775	0.7975	Escherichia coli	amoxicillin_clavulanic_acid	CWSI	A-d	0	228	109	179	1.30713	LightGBM	A	scheme	penam
0.59625	0.638333	0.585684	0.946667	Escherichia coli	amoxicillin_clavulanic_acid	CWSI	A-d	0	228	109	179	1.30713	LightGBM	A	scheme	penam
0.717083	0.618333	0.574316	0.9075	Escherichia coli	amoxicillin_clavulanic_acid	CWSI	A-d	0	228	109	179	1.30713	LightGBM	A	scheme	penam
0.665208	0.68375	0.620117	0.95	Escherichia coli	amoxicillin_clavulanic_acid	CWSI	A-d	0	229	109	179	1.30713	LightGBM	A	scheme	penam
0.722361	0.53625	0.517359	0.904167	Escherichia coli	amoxicillin_clavulanic_acid	CWSI	A-d	0	229	109	179	1.30713	LightGBM	A	scheme	penam
0.792153	0.63375	0.591327	0.831667	Escherichia coli	amoxicillin_clavulanic_acid	CWSI	A-d	0	229	109	179	1.30713	LightGBM	A	scheme	penam
0.59875	0.635	0.591619	0.8525	Escherichia coli	amoxicillin_clavulanic_acid	CWSI	A-d	0	229	109	179	1.30713	LightGBM	A	scheme	penam
0.731528	0.541667	0.521739	1	Escherichia coli	amoxicillin_clavulanic_acid	CWSI	A-d	0	229	109	179	1.30713	LightGBM	A	scheme	penam
0.627917	0.605417	0.571782	0.798333	Escherichia coli	amoxicillin_clavulanic_acid	CWSI	A-d	0	229	109	180	1.30713	LightGBM	A	scheme	penam
0.738823	0.5	0	0	Escherichia coli	ampicillin	CWSI	A-a	441	98	136	0	1.85766	LightGBM	A	scheme	penam
0.723098	0.5	0	0	Escherichia coli	ampicillin	CWSI	A-a	441	98	136	0	1.85766	LightGBM	A	scheme	penam
0.776653	0.5	0	0	Escherichia coli	ampicillin	CWSI	A-a	441	98	137	0	1.85766	LightGBM	A	scheme	penam
0.68098	0.5	0	0	Escherichia coli	ampicillin	CWSI	A-a	441	98	137	0	1.85766	LightGBM	A	scheme	penam
0.780184	0.5	0	0	Escherichia coli	ampicillin	CWSI	A-a	441	98	137	0	1.85766	LightGBM	A	scheme	penam
0.721718	0.5	0	0	Escherichia coli	ampicillin	CWSI	A-a	441	98	137	0	1.85766	LightGBM	A	scheme	penam
0.717322	0.506286	0.34	0.0122857	Escherichia coli	ampicillin	CWSI	A-a	441	98	137	0	1.85766	LightGBM	A	scheme	penam
0.730788	0.5	0	0	Escherichia coli	ampicillin	CWSI	A-a	441	98	137	0	1.85766	LightGBM	A	scheme	penam
0.748102	0.503286	0.16	0.008	Escherichia coli	ampicillin	CWSI	A-a	441	98	137	0	1.85766	LightGBM	A	scheme	penam
0.581082	0.5	0	0	Escherichia coli	ampicillin	CWSI	A-a	441	99	137	0	1.85766	LightGBM	A	scheme	penam
0.651152	0.5	0.5	1	Escherichia coli	ampicillin	CWSI	A-b	441	98	0	117	1.85766	LightGBM	A	scheme	penam
0.704784	0.5	0.5	1	Escherichia coli	ampicillin	CWSI	A-b	441	98	0	117	1.85766	LightGBM	A	scheme	penam
0.786529	0.5	0.5	1	Escherichia coli	ampicillin	CWSI	A-b	441	98	0	117	1.85766	LightGBM	A	scheme	penam
0.621589	0.5	0.5	1	Escherichia coli	ampicillin	CWSI	A-b	441	98	0	117	1.85766	LightGBM	A	scheme	penam
0.76135	0.5	0.5	1	Escherichia coli	ampicillin	CWSI	A-b	441	98	0	117	1.85766	LightGBM	A	scheme	penam
0.590211	0.5	0.5	1	Escherichia coli	ampicillin	CWSI	A-b	441	98	0	117	1.85766	LightGBM	A	scheme	penam
0.694738	0.5	0.5	1	Escherichia coli	ampicillin	CWSI	A-b	441	98	0	117	1.85766	LightGBM	A	scheme	penam
0.708145	0.5	0.5	1	Escherichia coli	ampicillin	CWSI	A-b	441	98	0	117	1.85766	LightGBM	A	scheme	penam
0.712548	0.5	0.5	1	Escherichia coli	ampicillin	CWSI	A-b	441	98	0	117	1.85766	LightGBM	A	scheme	penam
0.763967	0.484848	0.492308	0.969697	Escherichia coli	ampicillin	CWSI	A-b	441	99	0	117	1.85766	LightGBM	A	scheme	penam
0.899956	0.871333	0.939231	0.8	Escherichia coli	ampicillin	CWSI	A-c	423	0	154	135	1.85766	LightGBM	A	scheme	penam
0.892356	0.794333	0.759725	0.866667	Escherichia coli	ampicillin	CWSI	A-c	423	0	154	135	1.85766	LightGBM	A	scheme	penam
0.836889	0.725333	0.694118	0.8	Escherichia coli	ampicillin	CWSI	A-c	423	0	155	135	1.85766	LightGBM	A	scheme	penam
0.787844	0.690333	0.670488	0.733333	Escherichia coli	ampicillin	CWSI	A-c	423	0	155	135	1.85766	LightGBM	A	scheme	penam
0.838489	0.716	0.709762	0.733333	Escherichia coli	ampicillin	CWSI	A-c	423	0	155	135	1.85766	LightGBM	A	scheme	penam
0.834378	0.813667	0.787775	0.866667	Escherichia coli	ampicillin	CWSI	A-c	423	0	155	135	1.85766	LightGBM	A	scheme	penam
0.840156	0.755	0.728735	0.8	Escherichia coli	ampicillin	CWSI	A-c	423	0	155	135	1.85766	LightGBM	A	scheme	penam
0.701089	0.655	0.674505	0.6	Escherichia coli	ampicillin	CWSI	A-c	423	0	155	135	1.85766	LightGBM	A	scheme	penam
0.988267	0.935667	0.939333	0.933333	Escherichia coli	ampicillin	CWSI	A-c	423	0	155	135	1.85766	LightGBM	A	scheme	penam
0.776	0.755667	0.736176	0.8	Escherichia coli	ampicillin	CWSI	A-c	423	0	155	135	1.85766	LightGBM	A	scheme	penam
0.778044	0.720333	0.756868	0.666667	Escherichia coli	ampicillin	CWSI	A-d	0	80	154	135	1.85766	LightGBM	A	scheme	penam
0.7908	0.697333	0.705934	0.666667	Escherichia coli	ampicillin	CWSI	A-d	0	80	154	135	1.85766	LightGBM	A	scheme	penam
0.875911	0.82	0.759646	0.933333	Escherichia coli	ampicillin	CWSI	A-d	0	80	155	135	1.85766	LightGBM	A	scheme	penam
0.644111	0.714333	0.776864	0.6	Escherichia coli	ampicillin	CWSI	A-d	0	80	155	135	1.85766	LightGBM	A	scheme	penam
0.556756	0.525667	0.534487	0.466667	Escherichia coli	ampicillin	CWSI	A-d	0	80	155	135	1.85766	LightGBM	A	scheme	penam
0.727244	0.753667	0.764278	0.733333	Escherichia coli	ampicillin	CWSI	A-d	0	80	155	135	1.85766	LightGBM	A	scheme	penam
0.746133	0.657667	0.656131	0.666667	Escherichia coli	ampicillin	CWSI	A-d	0	80	155	135	1.85766	LightGBM	A	scheme	penam
0.718067	0.628667	0.611376	0.733333	Escherichia coli	ampicillin	CWSI	A-d	0	80	155	135	1.85766	LightGBM	A	scheme	penam
0.765333	0.706667	0.822444	0.533333	Escherichia coli	ampicillin	CWSI	A-d	0	80	155	135	1.85766	LightGBM	A	scheme	penam
0.628711	0.650333	0.696727	0.533333	Escherichia coli	ampicillin	CWSI	A-d	0	81	155	135	1.85766	LightGBM	A	scheme	penam
0.625005	0.5	0	0	Escherichia coli	ampicillin	CWSI	A-a	441	98	243	0	1.7816	LightGBM	A	scheme	penam
0.681781	0.5	0	0	Escherichia coli	ampicillin	CWSI	A-a	441	98	243	0	1.7816	LightGBM	A	scheme	penam
0.568631	0.5	0	0	Escherichia coli	ampicillin	CWSI	A-a	441	98	243	0	1.7816	LightGBM	A	scheme	penam
0.479896	0.5	0	0	Escherichia coli	ampicillin	CWSI	A-a	441	98	243	0	1.7816	LightGBM	A	scheme	penam
0.681962	0.5	0	0	Escherichia coli	ampicillin	CWSI	A-a	441	98	243	0	1.7816	LightGBM	A	scheme	penam
0.688185	0.5	0	0	Escherichia coli	ampicillin	CWSI	A-a	441	98	243	0	1.7816	LightGBM	A	scheme	penam
0.720192	0.5	0	0	Escherichia coli	ampicillin	CWSI	A-a	441	98	243	0	1.7816	LightGBM	A	scheme	penam
0.706852	0.5	0	0	Escherichia coli	ampicillin	CWSI	A-a	441	98	243	0	1.7816	LightGBM	A	scheme	penam
0.683081	0.5	0	0	Escherichia coli	ampicillin	CWSI	A-a	441	98	243	0	1.7816	LightGBM	A	scheme	penam
0.710598	0.5	0	0	Escherichia coli	ampicillin	CWSI	A-a	441	99	243	0	1.7816	LightGBM	A	scheme	penam
0.599469	0.5	0.5	1	Escherichia coli	ampicillin	CWSI	A-b	441	98	0	256	1.7816	LightGBM	A	scheme	penam
0.615739	0.5	0.5	1	Escherichia coli	ampicillin	CWSI	A-b	441	98	0	256	1.7816	LightGBM	A	scheme	penam
0.559048	0.5	0.5	1	Escherichia coli	ampicillin	CWSI	A-b	441	98	0	256	1.7816	LightGBM	A	scheme	penam
0.631533	0.5	0.5	1	Escherichia coli	ampicillin	CWSI	A-b	441	98	0	256	1.7816	LightGBM	A	scheme	penam
0.691747	0.5	0.5	1	Escherichia coli	ampicillin	CWSI	A-b	441	98	0	256	1.7816	LightGBM	A	scheme	penam
0.631773	0.5	0.5	1	Escherichia coli	ampicillin	CWSI	A-b	441	98	0	257	1.7816	LightGBM	A	scheme	penam
0.620069	0.5	0.5	1	Escherichia coli	ampicillin	CWSI	A-b	441	98	0	257	1.7816	LightGBM	A	scheme	penam
0.666135	0.5	0.5	1	Escherichia coli	ampicillin	CWSI	A-b	441	98	0	257	1.7816	LightGBM	A	scheme	penam
0.570349	0.5	0.5	1	Escherichia coli	ampicillin	CWSI	A-b	441	98	0	257	1.7816	LightGBM	A	scheme	penam
0.63194	0.5	0.5	1	Escherichia coli	ampicillin	CWSI	A-b	441	99	0	257	1.7816	LightGBM	A	scheme	penam
0.806629	0.776897	0.71164	0.937241	Escherichia coli	ampicillin	CWSI	A-c	423	0	261	274	1.7816	LightGBM	A	scheme	penam
0.840678	0.781379	0.736651	0.871034	Escherichia coli	ampicillin	CWSI	A-c	423	0	261	274	1.7816	LightGBM	A	scheme	penam
0.823044	0.777586	0.71112	0.934828	Escherichia coli	ampicillin	CWSI	A-c	423	0	261	274	1.7816	LightGBM	A	scheme	penam
0.958026	0.863966	0.819037	0.935517	Escherichia coli	ampicillin	CWSI	A-c	423	0	261	274	1.7816	LightGBM	A	scheme	penam
0.898811	0.832241	0.807718	0.871034	Escherichia coli	ampicillin	CWSI	A-c	423	0	261	274	1.7816	LightGBM	A	scheme	penam
0.927681	0.87931	0.805556	1	Escherichia coli	ampicillin	CWSI	A-c	423	0	261	275	1.7816	LightGBM	A	scheme	penam
0.877824	0.811897	0.782443	0.867586	Escherichia coli	ampicillin	CWSI	A-c	423	0	261	275	1.7816	LightGBM	A	scheme	penam
0.932687	0.879828	0.82363	0.966207	Escherichia coli	ampicillin	CWSI	A-c	423	0	261	275	1.7816	LightGBM	A	scheme	penam
0.956956	0.863966	0.839012	0.898621	Escherichia coli	ampicillin	CWSI	A-c	423	0	261	275	1.7816	LightGBM	A	scheme	penam
0.958092	0.879483	0.823681	0.966207	Escherichia coli	ampicillin	CWSI	A-c	423	0	261	275	1.7816	LightGBM	A	scheme	penam
0.826522	0.74569	0.685749	0.900345	Escherichia coli	ampicillin	CWSI	A-d	0	80	261	274	1.7816	LightGBM	A	scheme	penam
0.857782	0.828276	0.757077	0.968966	Escherichia coli	ampicillin	CWSI	A-d	0	80	261	274	1.7816	LightGBM	A	scheme	penam
0.833532	0.775862	0.690476	1	Escherichia coli	ampicillin	CWSI	A-d	0	80	261	274	1.7816	LightGBM	A	scheme	penam
0.929429	0.812241	0.750946	0.935172	Escherichia coli	ampicillin	CWSI	A-d	0	80	261	274	1.7816	LightGBM	A	scheme	penam
0.930404	0.881724	0.84441	0.932759	Escherichia coli	ampicillin	CWSI	A-d	0	80	261	274	1.7816	LightGBM	A	scheme	penam
0.945166	0.863621	0.818717	0.934828	Escherichia coli	ampicillin	CWSI	A-d	0	80	261	275	1.7816	LightGBM	A	scheme	penam
0.911356	0.846724	0.813239	0.901379	Escherichia coli	ampicillin	CWSI	A-d	0	80	261	275	1.7816	LightGBM	A	scheme	penam
0.88742	0.778103	0.73605	0.866207	Escherichia coli	ampicillin	CWSI	A-d	0	80	261	275	1.7816	LightGBM	A	scheme	penam
0.959976	0.810862	0.737112	0.966207	Escherichia coli	ampicillin	CWSI	A-d	0	80	261	275	1.7816	LightGBM	A	scheme	penam
0.954197	0.862069	0.783784	1	Escherichia coli	ampicillin	CWSI	A-d	0	81	261	275	1.7816	LightGBM	A	scheme	penam
0.506312	0.5	0	0	Escherichia coli	ampicillin	CWSI	A-a	441	98	405	0	1.37233	LightGBM	A	scheme	penam
0.531051	0.5	0	0	Escherichia coli	ampicillin	CWSI	A-a	441	98	406	0	1.37233	LightGBM	A	scheme	penam
0.638592	0.5	0	0	Escherichia coli	ampicillin	CWSI	A-a	441	98	406	0	1.37233	LightGBM	A	scheme	penam
0.692091	0.5	0	0	Escherichia coli	ampicillin	CWSI	A-a	441	98	406	0	1.37233	LightGBM	A	scheme	penam
0.699449	0.5	0	0	Escherichia coli	ampicillin	CWSI	A-a	441	98	406	0	1.37233	LightGBM	A	scheme	penam
0.564499	0.5	0	0	Escherichia coli	ampicillin	CWSI	A-a	441	98	406	0	1.37233	LightGBM	A	scheme	penam
0.754098	0.5	0	0	Escherichia coli	ampicillin	CWSI	A-a	441	98	406	0	1.37233	LightGBM	A	scheme	penam
0.59892	0.5	0	0	Escherichia coli	ampicillin	CWSI	A-a	441	98	406	0	1.37233	LightGBM	A	scheme	penam
0.677308	0.5	0	0	Escherichia coli	ampicillin	CWSI	A-a	441	98	406	0	1.37233	LightGBM	A	scheme	penam
0.605391	0.5	0	0	Escherichia coli	ampicillin	CWSI	A-a	441	99	406	0	1.37233	LightGBM	A	scheme	penam
0.677895	0.502931	0.500789	1	Escherichia coli	ampicillin	CWSI	A-b	441	98	0	76	1.37233	LightGBM	A	scheme	penam
0.71456	0.502931	0.501404	1	Escherichia coli	ampicillin	CWSI	A-b	441	98	0	76	1.37233	LightGBM	A	scheme	penam
0.698359	0.5	0.5	1	Escherichia coli	ampicillin	CWSI	A-b	441	98	0	76	1.37233	LightGBM	A	scheme	penam
0.743032	0.501724	0.500439	1	Escherichia coli	ampicillin	CWSI	A-b	441	98	0	76	1.37233	LightGBM	A	scheme	penam
0.683603	0.501379	0.500175	1	Escherichia coli	ampicillin	CWSI	A-b	441	98	0	76	1.37233	LightGBM	A	scheme	penam
0.688087	0.5025	0.500909	1	Escherichia coli	ampicillin	CWSI	A-b	441	98	0	77	1.37233	LightGBM	A	scheme	penam
0.778297	0.5	0.5	1	Escherichia coli	ampicillin	CWSI	A-b	441	98	0	77	1.37233	LightGBM	A	scheme	penam
0.662985	0.5	0.5	1	Escherichia coli	ampicillin	CWSI	A-b	441	98	0	77	1.37233	LightGBM	A	scheme	penam
0.58398	0.5	0.5	1	Escherichia coli	ampicillin	CWSI	A-b	441	98	0	77	1.37233	LightGBM	A	scheme	penam
0.697628	0.5	0.5	1	Escherichia coli	ampicillin	CWSI	A-b	441	99	0	77	1.37233	LightGBM	A	scheme	penam
0.905372	0.772727	1	0.545455	Escherichia coli	ampicillin	CWSI	A-c	423	0	423	94	1.37233	LightGBM	A	scheme	penam
0.928182	0.681818	1	0.363636	Escherichia coli	ampicillin	CWSI	A-c	423	0	424	94	1.37233	LightGBM	A	scheme	penam
0.810248	0.545455	1	0.0909091	Escherichia coli	ampicillin	CWSI	A-c	423	0	424	94	1.37233	LightGBM	A	scheme	penam
0.852107	0.610455	0.851	0.272727	Escherichia coli	ampicillin	CWSI	A-c	423	0	424	94	1.37233	LightGBM	A	scheme	penam
0.776446	0.48	0	0	Escherichia coli	ampicillin	CWSI	A-c	423	0	424	94	1.37233	LightGBM	A	scheme	penam
0.9338	0.65	1	0.3	Escherichia coli	ampicillin	CWSI	A-c	423	0	424	95	1.37233	LightGBM	A	scheme	penam
0.7865	0.55	1	0.1	Escherichia coli	ampicillin	CWSI	A-c	423	0	424	95	1.37233	LightGBM	A	scheme	penam
0.8104	0.574	0.881667	0.2	Escherichia coli	ampicillin	CWSI	A-c	423	0	424	95	1.37233	LightGBM	A	scheme	penam
0.91	0.6395	0.9675	0.3	Escherichia coli	ampicillin	CWSI	A-c	423	0	424	95	1.37233	LightGBM	A	scheme	penam
0.9332	0.65	1	0.3	Escherichia coli	ampicillin	CWSI	A-c	423	0	424	95	1.37233	LightGBM	A	scheme	penam
0.894711	0.607727	0.8465	0.272727	Escherichia coli	ampicillin	CWSI	A-d	0	80	423	94	1.37233	LightGBM	A	scheme	penam
0.926694	0.715	0.953333	0.454545	Escherichia coli	ampicillin	CWSI	A-d	0	80	424	94	1.37233	LightGBM	A	scheme	penam
0.816612	0.718182	0.953333	0.454545	Escherichia coli	ampicillin	CWSI	A-d	0	80	424	94	1.37233	LightGBM	A	scheme	penam
0.863554	0.695455	0.899524	0.454545	Escherichia coli	ampicillin	CWSI	A-d	0	80	424	94	1.37233	LightGBM	A	scheme	penam
0.724545	0.444091	0	0	Escherichia coli	ampicillin	CWSI	A-d	0	80	424	94	1.37233	LightGBM	A	scheme	penam
0.9536	0.792	0.974286	0.6	Escherichia coli	ampicillin	CWSI	A-d	0	80	424	95	1.37233	LightGBM	A	scheme	penam
0.90255	0.59	0.943333	0.2	Escherichia coli	ampicillin	CWSI	A-d	0	80	424	95	1.37233	LightGBM	A	scheme	penam
0.8395	0.5925	0.913333	0.2	Escherichia coli	ampicillin	CWSI	A-d	0	80	424	95	1.37233	LightGBM	A	scheme	penam
0.8515	0.6665	0.884	0.4	Escherichia coli	ampicillin	CWSI	A-d	0	80	424	95	1.37233	LightGBM	A	scheme	penam
0.8892	0.65	1	0.3	Escherichia coli	ampicillin	CWSI	A-d	0	81	424	95	1.37233	LightGBM	A	scheme	penam
0.629659	0.5	0	0	Escherichia coli	ampicillin	CWSI	A-a	441	98	411	0	1.30614	LightGBM	A	scheme	penam
0.683409	0.5	0	0	Escherichia coli	ampicillin	CWSI	A-a	441	98	411	0	1.30614	LightGBM	A	scheme	penam
0.721873	0.5	0	0	Escherichia coli	ampicillin	CWSI	A-a	441	98	411	0	1.30614	LightGBM	A	scheme	penam
0.674878	0.5	0	0	Escherichia coli	ampicillin	CWSI	A-a	441	98	411	0	1.30614	LightGBM	A	scheme	penam
0.739187	0.5	0	0	Escherichia coli	ampicillin	CWSI	A-a	441	98	411	0	1.30614	LightGBM	A	scheme	penam
0.641107	0.5	0	0	Escherichia coli	ampicillin	CWSI	A-a	441	98	411	0	1.30614	LightGBM	A	scheme	penam
0.722068	0.5	0	0	Escherichia coli	ampicillin	CWSI	A-a	441	98	411	0	1.30614	LightGBM	A	scheme	penam
0.641557	0.506385	0.62	0.0112308	Escherichia coli	ampicillin	CWSI	A-a	441	98	412	0	1.30614	LightGBM	A	scheme	penam
0.679504	0.5	0	0	Escherichia coli	ampicillin	CWSI	A-a	441	98	412	0	1.30614	LightGBM	A	scheme	penam
0.688263	0.5	0	0	Escherichia coli	ampicillin	CWSI	A-a	441	99	412	0	1.30614	LightGBM	A	scheme	penam
0.642574	0.5	0.5	1	Escherichia coli	ampicillin	CWSI	A-b	441	98	0	123	1.30614	LightGBM	A	scheme	penam
0.617314	0.5	0.5	1	Escherichia coli	ampicillin	CWSI	A-b	441	98	0	123	1.30614	LightGBM	A	scheme	penam
0.614905	0.5	0.5	1	Escherichia coli	ampicillin	CWSI	A-b	441	98	0	123	1.30614	LightGBM	A	scheme	penam
0.656466	0.5	0.5	1	Escherichia coli	ampicillin	CWSI	A-b	441	98	0	123	1.30614	LightGBM	A	scheme	penam
0.631099	0.5	0.5	1	Escherichia coli	ampicillin	CWSI	A-b	441	98	0	123	1.30614	LightGBM	A	scheme	penam
0.693655	0.5	0.5	1	Escherichia coli	ampicillin	CWSI	A-b	441	98	0	123	1.30614	LightGBM	A	scheme	penam
0.651393	0.5	0.5	1	Escherichia coli	ampicillin	CWSI	A-b	441	98	0	123	1.30614	LightGBM	A	scheme	penam
0.626162	0.5	0.5	1	Escherichia coli	ampicillin	CWSI	A-b	441	98	0	124	1.30614	LightGBM	A	scheme	penam
0.683857	0.5	0.5	1	Escherichia coli	ampicillin	CWSI	A-b	441	98	0	124	1.30614	LightGBM	A	scheme	penam
0.707961	0.5	0.5	1	Escherichia coli	ampicillin	CWSI	A-b	441	99	0	124	1.30614	LightGBM	A	scheme	penam
0.801719	0.65625	1	0.3125	Escherichia coli	ampicillin	CWSI	A-c	423	0	429	141	1.30614	LightGBM	A	scheme	penam
0.776484	0.600625	0.861333	0.25	Escherichia coli	ampicillin	CWSI	A-c	423	0	429	141	1.30614	LightGBM	A	scheme	penam
0.854961	0.666562	0.893929	0.375	Escherichia coli	ampicillin	CWSI	A-c	423	0	429	141	1.30614	LightGBM	A	scheme	penam
0.817578	0.605625	0.890667	0.25	Escherichia coli	ampicillin	CWSI	A-c	423	0	429	141	1.30614	LightGBM	A	scheme	penam
0.87207	0.699063	0.92625	0.4375	Escherichia coli	ampicillin	CWSI	A-c	423	0	429	141	1.30614	LightGBM	A	scheme	penam
0.774961	0.60125	0.886	0.25	Escherichia coli	ampicillin	CWSI	A-c	423	0	429	141	1.30614	LightGBM	A	scheme	penam
0.815977	0.59375	1	0.1875	Escherichia coli	ampicillin	CWSI	A-c	423	0	429	141	1.30614	LightGBM	A	scheme	penam
0.856867	0.611667	0.871333	0.266667	Escherichia coli	ampicillin	CWSI	A-c	423	0	430	142	1.30614	LightGBM	A	scheme	penam
0.858844	0.612	0.887333	0.266667	Escherichia coli	ampicillin	CWSI	A-c	423	0	430	142	1.30614	LightGBM	A	scheme	penam
0.694178	0.579667	0.73781	0.266667	Escherichia coli	ampicillin	CWSI	A-c	423	0	430	142	1.30614	LightGBM	A	scheme	penam
0.832109	0.676562	0.957143	0.375	Escherichia coli	ampicillin	CWSI	A-d	0	80	429	141	1.30614	LightGBM	A	scheme	penam
0.721797	0.675	0.840086	0.4375	Escherichia coli	ampicillin	CWSI	A-d	0	80	429	141	1.30614	LightGBM	A	scheme	penam
0.827109	0.7	0.9175	0.4375	Escherichia coli	ampicillin	CWSI	A-d	0	80	429	141	1.30614	LightGBM	A	scheme	penam
0.765078	0.58	0.92	0.1875	Escherichia coli	ampicillin	CWSI	A-d	0	80	429	141	1.30614	LightGBM	A	scheme	penam
0.8425	0.69875	0.916806	0.4375	Escherichia coli	ampicillin	CWSI	A-d	0	80	429	141	1.30614	LightGBM	A	scheme	penam
0.727383	0.640938	0.936667	0.3125	Escherichia coli	ampicillin	CWSI	A-d	0	80	429	141	1.30614	LightGBM	A	scheme	penam
0.788828	0.696562	0.925	0.4375	Escherichia coli	ampicillin	CWSI	A-d	0	80	429	141	1.30614	LightGBM	A	scheme	penam
0.826933	0.656667	0.953333	0.333333	Escherichia coli	ampicillin	CWSI	A-d	0	80	430	142	1.30614	LightGBM	A	scheme	penam
0.882578	0.689667	0.965714	0.4	Escherichia coli	ampicillin	CWSI	A-d	0	80	430	142	1.30614	LightGBM	A	scheme	penam
0.687333	0.549333	0.618111	0.266667	Escherichia coli	ampicillin	CWSI	A-d	0	81	430	142	1.30614	LightGBM	A	scheme	penam
0.549445	0.510769	0.44	0.0207692	Escherichia coli	cefepime	CWSI	A-a	79	126	50	0	1.3087	LightGBM	A	scheme	cephalosporin
0.713203	0.509423	0.37	0.0165385	Escherichia coli	cefepime	CWSI	A-a	79	127	50	0	1.3087	LightGBM	A	scheme	cephalosporin
0.664423	0.511923	0.44	0.0257692	Escherichia coli	cefepime	CWSI	A-a	79	127	50	0	1.3087	LightGBM	A	scheme	cephalosporin
0.508913	0.510385	0.41	0.0238462	Escherichia coli	cefepime	CWSI	A-a	79	127	50	0	1.3087	LightGBM	A	scheme	cephalosporin
0.647396	0.504038	0.15	0.00423077	Escherichia coli	cefepime	CWSI	A-a	79	127	50	0	1.3087	LightGBM	A	scheme	cephalosporin
0.54551	0.504423	0.29	0.0103846	Escherichia coli	cefepime	CWSI	A-a	79	127	50	0	1.3087	LightGBM	A	scheme	cephalosporin
0.58076	0.5	0	0	Escherichia coli	cefepime	CWSI	A-a	79	127	51	0	1.3087	LightGBM	A	scheme	cephalosporin
0.561848	0.5	0	0	Escherichia coli	cefepime	CWSI	A-a	79	127	51	0	1.3087	LightGBM	A	scheme	cephalosporin
0.635088	0.5	0	0	Escherichia coli	cefepime	CWSI	A-a	80	127	51	0	1.3087	LightGBM	A	scheme	cephalosporin
0.76128	0.5092	0.35	0.0164	Escherichia coli	cefepime	CWSI	A-a	80	127	51	0	1.3087	LightGBM	A	scheme	cephalosporin
0.735471	0.5	0.5	1	Escherichia coli	cefepime	CWSI	A-b	79	126	0	148	1.3087	LightGBM	A	scheme	cephalosporin
0.661833	0.5	0.5	1	Escherichia coli	cefepime	CWSI	A-b	79	127	0	148	1.3087	LightGBM	A	scheme	cephalosporin
0.583524	0.5	0.5	1	Escherichia coli	cefepime	CWSI	A-b	79	127	0	148	1.3087	LightGBM	A	scheme	cephalosporin
0.566297	0.5	0.5	1	Escherichia coli	cefepime	CWSI	A-b	79	127	0	148	1.3087	LightGBM	A	scheme	cephalosporin
0.715457	0.5	0.5	1	Escherichia coli	cefepime	CWSI	A-b	79	127	0	148	1.3087	LightGBM	A	scheme	cephalosporin
0.71451	0.5	0.5	1	Escherichia coli	cefepime	CWSI	A-b	79	127	0	149	1.3087	LightGBM	A	scheme	cephalosporin
0.715876	0.5	0.5	1	Escherichia coli	cefepime	CWSI	A-b	79	127	0	149	1.3087	LightGBM	A	scheme	cephalosporin
0.703052	0.5	0.5	1	Escherichia coli	cefepime	CWSI	A-b	79	127	0	149	1.3087	LightGBM	A	scheme	cephalosporin
0.664198	0.5	0.5	1	Escherichia coli	cefepime	CWSI	A-b	80	127	0	149	1.3087	LightGBM	A	scheme	cephalosporin
0.692427	0.5	0.5	1	Escherichia coli	cefepime	CWSI	A-b	80	127	0	149	1.3087	LightGBM	A	scheme	cephalosporin
0.759375	0.6875	0.615385	1	Escherichia coli	cefepime	CWSI	A-c	61	0	68	166	1.3087	LightGBM	A	scheme	cephalosporin
0.910625	0.6875	0.615385	1	Escherichia coli	cefepime	CWSI	A-c	61	0	68	166	1.3087	LightGBM	A	scheme	cephalosporin
0.881719	0.716875	0.656061	0.9425	Escherichia coli	cefepime	CWSI	A-c	61	0	68	166	1.3087	LightGBM	A	scheme	cephalosporin
0.869687	0.723125	0.654848	0.9575	Escherichia coli	cefepime	CWSI	A-c	61	0	68	166	1.3087	LightGBM	A	scheme	cephalosporin
0.719922	0.6875	0.615385	1	Escherichia coli	cefepime	CWSI	A-c	61	0	68	166	1.3087	LightGBM	A	scheme	cephalosporin
0.852187	0.725625	0.652727	0.9475	Escherichia coli	cefepime	CWSI	A-c	61	0	68	167	1.3087	LightGBM	A	scheme	cephalosporin
0.767755	0.732143	0.676417	0.875714	Escherichia coli	cefepime	CWSI	A-c	61	0	69	167	1.3087	LightGBM	A	scheme	cephalosporin
0.792449	0.689286	0.620727	0.935714	Escherichia coli	cefepime	CWSI	A-c	61	0	69	167	1.3087	LightGBM	A	scheme	cephalosporin
0.937551	0.825714	0.766389	0.945714	Escherichia coli	cefepime	CWSI	A-c	62	0	69	167	1.3087	LightGBM	A	scheme	cephalosporin
0.747347	0.733571	0.669833	0.877143	Escherichia coli	cefepime	CWSI	A-c	62	0	69	167	1.3087	LightGBM	A	scheme	cephalosporin
0.815078	0.75	0.666667	1	Escherichia coli	cefepime	CWSI	A-d	0	108	68	166	1.3087	LightGBM	A	scheme	cephalosporin
0.877812	0.75	0.666667	1	Escherichia coli	cefepime	CWSI	A-d	0	109	68	166	1.3087	LightGBM	A	scheme	cephalosporin
0.917188	0.75	0.666667	1	Escherichia coli	cefepime	CWSI	A-d	0	109	68	166	1.3087	LightGBM	A	scheme	cephalosporin
0.875	0.78625	0.716636	0.95125	Escherichia coli	cefepime	CWSI	A-d	0	109	68	166	1.3087	LightGBM	A	scheme	cephalosporin
0.746484	0.655625	0.6	0.95375	Escherichia coli	cefepime	CWSI	A-d	0	109	68	166	1.3087	LightGBM	A	scheme	cephalosporin
0.918047	0.72125	0.651818	0.9425	Escherichia coli	cefepime	CWSI	A-d	0	109	68	167	1.3087	LightGBM	A	scheme	cephalosporin
0.816837	0.725714	0.6735	0.878571	Escherichia coli	cefepime	CWSI	A-d	0	109	69	167	1.3087	LightGBM	A	scheme	cephalosporin
0.825714	0.660714	0.610343	0.907143	Escherichia coli	cefepime	CWSI	A-d	0	109	69	167	1.3087	LightGBM	A	scheme	cephalosporin
0.928571	0.803571	0.757659	0.885714	Escherichia coli	cefepime	CWSI	A-d	0	109	69	167	1.3087	LightGBM	A	scheme	cephalosporin
0.817143	0.649286	0.603636	0.882857	Escherichia coli	cefepime	CWSI	A-d	0	109	69	167	1.3087	LightGBM	A	scheme	cephalosporin
0.897766	0.532361	0.94	0.0677778	Escherichia coli	cefotaxime	CWSI	A-a	262	366	139	0	1.36554	LightGBM	A	scheme	cephalosporin
0.844109	0.504444	0.28	0.00972222	Escherichia coli	cefotaxime	CWSI	A-a	262	366	139	0	1.36554	LightGBM	A	scheme	cephalosporin
0.910621	0.503472	0.31	0.01	Escherichia coli	cefotaxime	CWSI	A-a	263	366	139	0	1.36554	LightGBM	A	scheme	cephalosporin
0.888395	0.505	0.26	0.00944444	Escherichia coli	cefotaxime	CWSI	A-a	263	366	139	0	1.36554	LightGBM	A	scheme	cephalosporin
0.909259	0.51	0.44	0.0177778	Escherichia coli	cefotaxime	CWSI	A-a	263	366	139	0	1.36554	LightGBM	A	scheme	cephalosporin
0.888053	0.504429	0.3	0.00742857	Escherichia coli	cefotaxime	CWSI	A-a	263	366	140	0	1.36554	LightGBM	A	scheme	cephalosporin
0.87691	0.530429	0.89	0.0642857	Escherichia coli	cefotaxime	CWSI	A-a	263	366	140	0	1.36554	LightGBM	A	scheme	cephalosporin
0.853449	0.503429	0.19	0.00942857	Escherichia coli	cefotaxime	CWSI	A-a	263	367	140	0	1.36554	LightGBM	A	scheme	cephalosporin
0.895518	0.505571	0.25	0.0105714	Escherichia coli	cefotaxime	CWSI	A-a	263	367	140	0	1.36554	LightGBM	A	scheme	cephalosporin
0.859482	0.518143	0.83	0.0397143	Escherichia coli	cefotaxime	CWSI	A-a	263	367	140	0	1.36554	LightGBM	A	scheme	cephalosporin
0.850083	0.5	0.5	1	Escherichia coli	cefotaxime	CWSI	A-b	262	366	0	489	1.36554	LightGBM	A	scheme	cephalosporin
0.814259	0.5	0.5	1	Escherichia coli	cefotaxime	CWSI	A-b	262	366	0	489	1.36554	LightGBM	A	scheme	cephalosporin
0.819477	0.5	0.5	1	Escherichia coli	cefotaxime	CWSI	A-b	263	366	0	489	1.36554	LightGBM	A	scheme	cephalosporin
0.9049	0.5	0.5	1	Escherichia coli	cefotaxime	CWSI	A-b	263	366	0	489	1.36554	LightGBM	A	scheme	cephalosporin
0.907512	0.502973	0.501497	1	Escherichia coli	cefotaxime	CWSI	A-b	263	366	0	490	1.36554	LightGBM	A	scheme	cephalosporin
0.871306	0.5	0.5	1	Escherichia coli	cefotaxime	CWSI	A-b	263	366	0	490	1.36554	LightGBM	A	scheme	cephalosporin
0.883994	0.5	0.5	1	Escherichia coli	cefotaxime	CWSI	A-b	263	366	0	490	1.36554	LightGBM	A	scheme	cephalosporin
0.916594	0.5	0.5	1	Escherichia coli	cefotaxime	CWSI	A-b	263	367	0	490	1.36554	LightGBM	A	scheme	cephalosporin
0.872544	0.508446	0.504002	1	Escherichia coli	cefotaxime	CWSI	A-b	263	367	0	490	1.36554	LightGBM	A	scheme	cephalosporin
0.898473	0.50277	0.501429	1	Escherichia coli	cefotaxime	CWSI	A-b	263	367	0	490	1.36554	LightGBM	A	scheme	cephalosporin
0.938673	0.843611	0.803953	0.901667	Escherichia coli	cefotaxime	CWSI	A-c	244	0	157	507	1.36554	LightGBM	A	scheme	cephalosporin
0.976049	0.822222	0.746739	0.982222	Escherichia coli	cefotaxime	CWSI	A-c	244	0	157	507	1.36554	LightGBM	A	scheme	cephalosporin
0.888765	0.802778	0.734688	0.931667	Escherichia coli	cefotaxime	CWSI	A-c	245	0	157	507	1.36554	LightGBM	A	scheme	cephalosporin
0.990586	0.833333	0.75	1	Escherichia coli	cefotaxime	CWSI	A-c	245	0	157	507	1.36554	LightGBM	A	scheme	cephalosporin
0.891667	0.7675	0.688123	0.986667	Escherichia coli	cefotaxime	CWSI	A-c	245	0	157	508	1.36554	LightGBM	A	scheme	cephalosporin
0.869758	0.777647	0.721962	0.909412	Escherichia coli	cefotaxime	CWSI	A-c	245	0	158	508	1.36554	LightGBM	A	scheme	cephalosporin
0.920519	0.686176	0.62065	0.961176	Escherichia coli	cefotaxime	CWSI	A-c	245	0	158	508	1.36554	LightGBM	A	scheme	cephalosporin
0.905606	0.830294	0.791536	0.900588	Escherichia coli	cefotaxime	CWSI	A-c	245	0	158	508	1.36554	LightGBM	A	scheme	cephalosporin
0.955709	0.842647	0.770455	0.979412	Escherichia coli	cefotaxime	CWSI	A-c	245	0	158	508	1.36554	LightGBM	A	scheme	cephalosporin
0.932422	0.874118	0.806952	0.98	Escherichia coli	cefotaxime	CWSI	A-c	245	0	158	508	1.36554	LightGBM	A	scheme	cephalosporin
0.93034	0.843889	0.775301	0.963333	Escherichia coli	cefotaxime	CWSI	A-d	0	348	157	507	1.36554	LightGBM	A	scheme	cephalosporin
0.963302	0.849444	0.779842	0.986111	Escherichia coli	cefotaxime	CWSI	A-d	0	348	157	507	1.36554	LightGBM	A	scheme	cephalosporin
0.915278	0.806667	0.738722	0.951111	Escherichia coli	cefotaxime	CWSI	A-d	0	348	157	507	1.36554	LightGBM	A	scheme	cephalosporin
0.984198	0.944444	0.9	1	Escherichia coli	cefotaxime	CWSI	A-d	0	348	157	507	1.36554	LightGBM	A	scheme	cephalosporin
0.92713	0.833333	0.75	1	Escherichia coli	cefotaxime	CWSI	A-d	0	348	157	508	1.36554	LightGBM	A	scheme	cephalosporin
0.902232	0.766176	0.714377	0.9	Escherichia coli	cefotaxime	CWSI	A-d	0	348	158	508	1.36554	LightGBM	A	scheme	cephalosporin
0.912215	0.697353	0.624644	0.977059	Escherichia coli	cefotaxime	CWSI	A-d	0	348	158	508	1.36554	LightGBM	A	scheme	cephalosporin
0.919066	0.841471	0.797457	0.935882	Escherichia coli	cefotaxime	CWSI	A-d	0	349	158	508	1.36554	LightGBM	A	scheme	cephalosporin
0.976574	0.764706	0.68	1	Escherichia coli	cefotaxime	CWSI	A-d	0	349	158	508	1.36554	LightGBM	A	scheme	cephalosporin
0.923287	0.757353	0.676533	0.985882	Escherichia coli	cefotaxime	CWSI	A-d	0	349	158	508	1.36554	LightGBM	A	scheme	cephalosporin
0.918346	0.5	0	0	Escherichia coli	cefotaxime	CWSI	A-a	262	366	164	0	1.31121	LightGBM	A	scheme	cephalosporin
0.860056	0.5	0	0	Escherichia coli	cefotaxime	CWSI	A-a	262	366	164	0	1.31121	LightGBM	A	scheme	cephalosporin
0.850976	0.5	0	0	Escherichia coli	cefotaxime	CWSI	A-a	263	366	164	0	1.31121	LightGBM	A	scheme	cephalosporin
0.911662	0.508158	0.41	0.0152632	Escherichia coli	cefotaxime	CWSI	A-a	263	366	165	0	1.31121	LightGBM	A	scheme	cephalosporin
0.844633	0.5	0	0	Escherichia coli	cefotaxime	CWSI	A-a	263	366	165	0	1.31121	LightGBM	A	scheme	cephalosporin
0.858296	0.5	0	0	Escherichia coli	cefotaxime	CWSI	A-a	263	366	165	0	1.31121	LightGBM	A	scheme	cephalosporin
0.920319	0.5075	0.39	0.0128947	Escherichia coli	cefotaxime	CWSI	A-a	263	366	165	0	1.31121	LightGBM	A	scheme	cephalosporin
0.867237	0.5	0	0	Escherichia coli	cefotaxime	CWSI	A-a	263	367	165	0	1.31121	LightGBM	A	scheme	cephalosporin
0.915256	0.5	0	0	Escherichia coli	cefotaxime	CWSI	A-a	263	367	165	0	1.31121	LightGBM	A	scheme	cephalosporin
0.858646	0.5	0	0	Escherichia coli	cefotaxime	CWSI	A-a	263	367	165	0	1.31121	LightGBM	A	scheme	cephalosporin
0.841276	0.5	0.5	1	Escherichia coli	cefotaxime	CWSI	A-b	262	366	0	207	1.31121	LightGBM	A	scheme	cephalosporin
0.840795	0.5	0.5	1	Escherichia coli	cefotaxime	CWSI	A-b	262	366	0	208	1.31121	LightGBM	A	scheme	cephalosporin
0.87503	0.512558	0.506591	1	Escherichia coli	cefotaxime	CWSI	A-b	263	366	0	208	1.31121	LightGBM	A	scheme	cephalosporin
0.819475	0.505814	0.504022	1	Escherichia coli	cefotaxime	CWSI	A-b	263	366	0	208	1.31121	LightGBM	A	scheme	cephalosporin
0.823448	0.50686	0.503549	1	Escherichia coli	cefotaxime	CWSI	A-b	263	366	0	208	1.31121	LightGBM	A	scheme	cephalosporin
0.891693	0.5	0.5	1	Escherichia coli	cefotaxime	CWSI	A-b	263	366	0	208	1.31121	LightGBM	A	scheme	cephalosporin
0.851925	0.5	0.5	1	Escherichia coli	cefotaxime	CWSI	A-b	263	366	0	208	1.31121	LightGBM	A	scheme	cephalosporin
0.838751	0.513721	0.505642	1	Escherichia coli	cefotaxime	CWSI	A-b	263	367	0	208	1.31121	LightGBM	A	scheme	cephalosporin
0.809116	0.5	0.5	1	Escherichia coli	cefotaxime	CWSI	A-b	263	367	0	208	1.31121	LightGBM	A	scheme	cephalosporin
0.863234	0.514186	0.507568	1	Escherichia coli	cefotaxime	CWSI	A-b	263	367	0	208	1.31121	LightGBM	A	scheme	cephalosporin
0.98195	0.860476	0.801846	0.960952	Escherichia coli	cefotaxime	CWSI	A-c	244	0	182	225	1.31121	LightGBM	A	scheme	cephalosporin
0.95915	0.834524	0.770513	0.960476	Escherichia coli	cefotaxime	CWSI	A-c	244	0	182	226	1.31121	LightGBM	A	scheme	cephalosporin
0.90771	0.817857	0.786739	0.882381	Escherichia coli	cefotaxime	CWSI	A-c	245	0	182	226	1.31121	LightGBM	A	scheme	cephalosporin
0.924775	0.863	0.853403	0.8775	Escherichia coli	cefotaxime	CWSI	A-c	245	0	183	226	1.31121	LightGBM	A	scheme	cephalosporin
0.969175	0.90475	0.864466	0.9625	Escherichia coli	cefotaxime	CWSI	A-c	245	0	183	226	1.31121	LightGBM	A	scheme	cephalosporin
0.939775	0.9105	0.902048	0.9205	Escherichia coli	cefotaxime	CWSI	A-c	245	0	183	226	1.31121	LightGBM	A	scheme	cephalosporin
0.9775	0.90425	0.865119	0.9605	Escherichia coli	cefotaxime	CWSI	A-c	245	0	183	226	1.31121	LightGBM	A	scheme	cephalosporin
0.8731	0.8415	0.815061	0.8805	Escherichia coli	cefotaxime	CWSI	A-c	245	0	183	226	1.31121	LightGBM	A	scheme	cephalosporin
0.860575	0.825	0.740741	1	Escherichia coli	cefotaxime	CWSI	A-c	245	0	183	226	1.31121	LightGBM	A	scheme	cephalosporin
0.935625	0.8465	0.847828	0.842	Escherichia coli	cefotaxime	CWSI	A-c	245	0	183	226	1.31121	LightGBM	A	scheme	cephalosporin
0.965771	0.904762	0.84	1	Escherichia coli	cefotaxime	CWSI	A-d	0	348	182	225	1.31121	LightGBM	A	scheme	cephalosporin
0.962426	0.840952	0.794487	0.92381	Escherichia coli	cefotaxime	CWSI	A-d	0	348	182	226	1.31121	LightGBM	A	scheme	cephalosporin
0.941701	0.835476	0.770342	0.95619	Escherichia coli	cefotaxime	CWSI	A-d	0	348	182	226	1.31121	LightGBM	A	scheme	cephalosporin
0.875112	0.827	0.842219	0.7985	Escherichia coli	cefotaxime	CWSI	A-d	0	348	183	226	1.31121	LightGBM	A	scheme	cephalosporin
0.960325	0.855	0.793083	0.9555	Escherichia coli	cefotaxime	CWSI	A-d	0	348	183	226	1.31121	LightGBM	A	scheme	cephalosporin
0.90935	0.839	0.814997	0.888	Escherichia coli	cefotaxime	CWSI	A-d	0	348	183	226	1.31121	LightGBM	A	scheme	cephalosporin
0.961125	0.8885	0.859848	0.922	Escherichia coli	cefotaxime	CWSI	A-d	0	348	183	226	1.31121	LightGBM	A	scheme	cephalosporin
0.852625	0.79375	0.744296	0.881	Escherichia coli	cefotaxime	CWSI	A-d	0	349	183	226	1.31121	LightGBM	A	scheme	cephalosporin
0.886587	0.85675	0.792917	0.9585	Escherichia coli	cefotaxime	CWSI	A-d	0	349	183	226	1.31121	LightGBM	A	scheme	cephalosporin
0.876025	0.73225	0.742779	0.721	Escherichia coli	cefotaxime	CWSI	A-d	0	349	183	226	1.31121	LightGBM	A	scheme	cephalosporin
0.756332	0.519706	0.64	0.035	Escherichia coli	ceftazidime	CWSI	A-a	207	438	123	0	1.37196	LightGBM	A	scheme	cephalosporin
0.638754	0.518676	0.74	0.0388235	Escherichia coli	ceftazidime	CWSI	A-a	207	438	123	0	1.37196	LightGBM	A	scheme	cephalosporin
0.668153	0.520441	0.83	0.0455882	Escherichia coli	ceftazidime	CWSI	A-a	207	438	123	0	1.37196	LightGBM	A	scheme	cephalosporin
0.752915	0.513235	0.63	0.0305882	Escherichia coli	ceftazidime	CWSI	A-a	207	438	123	0	1.37196	LightGBM	A	scheme	cephalosporin
0.778875	0.519559	0.7	0.0347059	Escherichia coli	ceftazidime	CWSI	A-a	207	438	123	0	1.37196	LightGBM	A	scheme	cephalosporin
0.76567	0.5175	0.73	0.0361765	Escherichia coli	ceftazidime	CWSI	A-a	207	438	123	0	1.37196	LightGBM	A	scheme	cephalosporin
0.699524	0.515882	0.77	0.0367647	Escherichia coli	ceftazidime	CWSI	A-a	207	438	123	0	1.37196	LightGBM	A	scheme	cephalosporin
0.784568	0.516061	0.67	0.0381818	Escherichia coli	ceftazidime	CWSI	A-a	207	439	124	0	1.37196	LightGBM	A	scheme	cephalosporin
0.744729	0.514697	0.55	0.0287879	Escherichia coli	ceftazidime	CWSI	A-a	207	439	124	0	1.37196	LightGBM	A	scheme	cephalosporin
0.631474	0.481364	0.251667	0.0275758	Escherichia coli	ceftazidime	CWSI	A-a	207	439	124	0	1.37196	LightGBM	A	scheme	cephalosporin
0.844552	0.5	0.5	1	Escherichia coli	ceftazidime	CWSI	A-b	207	438	0	543	1.37196	LightGBM	A	scheme	cephalosporin
0.851319	0.5	0.5	1	Escherichia coli	ceftazidime	CWSI	A-b	207	438	0	543	1.37196	LightGBM	A	scheme	cephalosporin
0.89972	0.5	0.5	1	Escherichia coli	ceftazidime	CWSI	A-b	207	438	0	543	1.37196	LightGBM	A	scheme	cephalosporin
0.857	0.5	0.5	1	Escherichia coli	ceftazidime	CWSI	A-b	207	438	0	543	1.37196	LightGBM	A	scheme	cephalosporin
0.866836	0.5	0.5	1	Escherichia coli	ceftazidime	CWSI	A-b	207	438	0	544	1.37196	LightGBM	A	scheme	cephalosporin
0.881481	0.5	0.5	1	Escherichia coli	ceftazidime	CWSI	A-b	207	438	0	544	1.37196	LightGBM	A	scheme	cephalosporin
0.86716	0.5	0.5	1	Escherichia coli	ceftazidime	CWSI	A-b	207	438	0	544	1.37196	LightGBM	A	scheme	cephalosporin
0.873207	0.5	0.5	1	Escherichia coli	ceftazidime	CWSI	A-b	207	439	0	544	1.37196	LightGBM	A	scheme	cephalosporin
0.846576	0.5	0.5	1	Escherichia coli	ceftazidime	CWSI	A-b	207	439	0	544	1.37196	LightGBM	A	scheme	cephalosporin
0.849505	0.5	0.5	1	Escherichia coli	ceftazidime	CWSI	A-b	207	439	0	544	1.37196	LightGBM	A	scheme	cephalosporin
0.847754	0.688125	0.622138	0.941875	Escherichia coli	ceftazidime	CWSI	A-c	189	0	141	561	1.37196	LightGBM	A	scheme	cephalosporin
0.843516	0.760625	0.684717	0.955625	Escherichia coli	ceftazidime	CWSI	A-c	189	0	141	561	1.37196	LightGBM	A	scheme	cephalosporin
0.906367	0.76375	0.689499	0.968125	Escherichia coli	ceftazidime	CWSI	A-c	189	0	141	561	1.37196	LightGBM	A	scheme	cephalosporin
0.973555	0.710313	0.63595	0.983125	Escherichia coli	ceftazidime	CWSI	A-c	189	0	141	561	1.37196	LightGBM	A	scheme	cephalosporin
0.982969	0.9375	0.888889	1	Escherichia coli	ceftazidime	CWSI	A-c	189	0	141	562	1.37196	LightGBM	A	scheme	cephalosporin
0.956406	0.803438	0.724286	0.985	Escherichia coli	ceftazidime	CWSI	A-c	189	0	141	562	1.37196	LightGBM	A	scheme	cephalosporin
0.959336	0.8275	0.755056	0.9725	Escherichia coli	ceftazidime	CWSI	A-c	189	0	141	562	1.37196	LightGBM	A	scheme	cephalosporin
0.958044	0.866667	0.789474	1	Escherichia coli	ceftazidime	CWSI	A-c	189	0	142	562	1.37196	LightGBM	A	scheme	cephalosporin
0.896578	0.803667	0.736761	0.944667	Escherichia coli	ceftazidime	CWSI	A-c	189	0	142	562	1.37196	LightGBM	A	scheme	cephalosporin
0.972933	0.725667	0.647905	0.99	Escherichia coli	ceftazidime	CWSI	A-c	189	0	142	562	1.37196	LightGBM	A	scheme	cephalosporin
0.860938	0.633125	0.580677	0.95125	Escherichia coli	ceftazidime	CWSI	A-d	0	420	141	561	1.37196	LightGBM	A	scheme	cephalosporin
0.814453	0.7575	0.68414	0.95625	Escherichia coli	ceftazidime	CWSI	A-d	0	420	141	561	1.37196	LightGBM	A	scheme	cephalosporin
0.950937	0.83	0.755508	0.973125	Escherichia coli	ceftazidime	CWSI	A-d	0	420	141	561	1.37196	LightGBM	A	scheme	cephalosporin
0.932578	0.678438	0.610615	0.983125	Escherichia coli	ceftazidime	CWSI	A-d	0	420	141	561	1.37196	LightGBM	A	scheme	cephalosporin
0.974766	0.899375	0.840175	0.98	Escherichia coli	ceftazidime	CWSI	A-d	0	420	141	562	1.37196	LightGBM	A	scheme	cephalosporin
0.961016	0.77625	0.691917	0.98125	Escherichia coli	ceftazidime	CWSI	A-d	0	420	141	562	1.37196	LightGBM	A	scheme	cephalosporin
0.944492	0.763125	0.688656	0.973125	Escherichia coli	ceftazidime	CWSI	A-d	0	420	141	562	1.37196	LightGBM	A	scheme	cephalosporin
0.939511	0.866667	0.789474	1	Escherichia coli	ceftazidime	CWSI	A-d	0	421	142	562	1.37196	LightGBM	A	scheme	cephalosporin
0.889578	0.718333	0.644163	0.965333	Escherichia coli	ceftazidime	CWSI	A-d	0	421	142	562	1.37196	LightGBM	A	scheme	cephalosporin
0.971867	0.843	0.780534	0.955333	Escherichia coli	ceftazidime	CWSI	A-d	0	421	142	562	1.37196	LightGBM	A	scheme	cephalosporin
0.809588	0.5	0	0	Escherichia coli	ceftazidime	CWSI	A-a	207	438	155	0	1.31083	LightGBM	A	scheme	cephalosporin
0.775066	0.5	0	0	Escherichia coli	ceftazidime	CWSI	A-a	207	438	155	0	1.31083	LightGBM	A	scheme	cephalosporin
0.772995	0.5	0	0	Escherichia coli	ceftazidime	CWSI	A-a	207	438	155	0	1.31083	LightGBM	A	scheme	cephalosporin
0.784102	0.5	0	0	Escherichia coli	ceftazidime	CWSI	A-a	207	438	156	0	1.31083	LightGBM	A	scheme	cephalosporin
0.738002	0.5	0	0	Escherichia coli	ceftazidime	CWSI	A-a	207	438	156	0	1.31083	LightGBM	A	scheme	cephalosporin
0.765898	0.5	0	0	Escherichia coli	ceftazidime	CWSI	A-a	207	438	156	0	1.31083	LightGBM	A	scheme	cephalosporin
0.787396	0.5	0	0	Escherichia coli	ceftazidime	CWSI	A-a	207	438	156	0	1.31083	LightGBM	A	scheme	cephalosporin
0.760665	0.5	0	0	Escherichia coli	ceftazidime	CWSI	A-a	207	439	156	0	1.31083	LightGBM	A	scheme	cephalosporin
0.775467	0.5	0	0	Escherichia coli	ceftazidime	CWSI	A-a	207	439	156	0	1.31083	LightGBM	A	scheme	cephalosporin
0.749733	0.5	0	0	Escherichia coli	ceftazidime	CWSI	A-a	207	439	156	0	1.31083	LightGBM	A	scheme	cephalosporin
0.816907	0.5	0.5	1	Escherichia coli	ceftazidime	CWSI	A-b	207	438	0	349	1.31083	LightGBM	A	scheme	cephalosporin
0.788914	0.5	0.5	1	Escherichia coli	ceftazidime	CWSI	A-b	207	438	0	349	1.31083	LightGBM	A	scheme	cephalosporin
0.739346	0.5	0.5	1	Escherichia coli	ceftazidime	CWSI	A-b	207	438	0	349	1.31083	LightGBM	A	scheme	cephalosporin
0.785695	0.5	0.5	1	Escherichia coli	ceftazidime	CWSI	A-b	207	438	0	349	1.31083	LightGBM	A	scheme	cephalosporin
0.806005	0.5	0.5	1	Escherichia coli	ceftazidime	CWSI	A-b	207	438	0	349	1.31083	LightGBM	A	scheme	cephalosporin
0.7607	0.5	0.5	1	Escherichia coli	ceftazidime	CWSI	A-b	207	438	0	349	1.31083	LightGBM	A	scheme	cephalosporin
0.799529	0.5	0.5	1	Escherichia coli	ceftazidime	CWSI	A-b	207	438	0	349	1.31083	LightGBM	A	scheme	cephalosporin
0.767175	0.5	0.5	1	Escherichia coli	ceftazidime	CWSI	A-b	207	439	0	349	1.31083	LightGBM	A	scheme	cephalosporin
0.794664	0.5	0.5	1	Escherichia coli	ceftazidime	CWSI	A-b	207	439	0	350	1.31083	LightGBM	A	scheme	cephalosporin
0.780106	0.5	0.5	1	Escherichia coli	ceftazidime	CWSI	A-b	207	439	0	350	1.31083	LightGBM	A	scheme	cephalosporin
0.871525	0.7505	0.692032	0.9015	Escherichia coli	ceftazidime	CWSI	A-c	189	0	173	367	1.31083	LightGBM	A	scheme	cephalosporin
0.7928	0.7125	0.658874	0.87	Escherichia coli	ceftazidime	CWSI	A-c	189	0	173	367	1.31083	LightGBM	A	scheme	cephalosporin
0.8585	0.6965	0.645319	0.9055	Escherichia coli	ceftazidime	CWSI	A-c	189	0	173	367	1.31083	LightGBM	A	scheme	cephalosporin
0.892936	0.673158	0.607484	0.977895	Escherichia coli	ceftazidime	CWSI	A-c	189	0	174	367	1.31083	LightGBM	A	scheme	cephalosporin
0.964792	0.884211	0.854141	0.923684	Escherichia coli	ceftazidime	CWSI	A-c	189	0	174	367	1.31083	LightGBM	A	scheme	cephalosporin
0.899363	0.740526	0.666456	0.953158	Escherichia coli	ceftazidime	CWSI	A-c	189	0	174	367	1.31083	LightGBM	A	scheme	cephalosporin
0.95	0.784737	0.714854	0.934737	Escherichia coli	ceftazidime	CWSI	A-c	189	0	174	367	1.31083	LightGBM	A	scheme	cephalosporin
0.873684	0.794211	0.764145	0.85	Escherichia coli	ceftazidime	CWSI	A-c	189	0	174	367	1.31083	LightGBM	A	scheme	cephalosporin
0.920416	0.763684	0.693265	0.953684	Escherichia coli	ceftazidime	CWSI	A-c	189	0	174	368	1.31083	LightGBM	A	scheme	cephalosporin
0.922022	0.789211	0.718232	0.954211	Escherichia coli	ceftazidime	CWSI	A-c	189	0	174	368	1.31083	LightGBM	A	scheme	cephalosporin
0.82445	0.7255	0.66647	0.9085	Escherichia coli	ceftazidime	CWSI	A-d	0	420	173	367	1.31083	LightGBM	A	scheme	cephalosporin
0.834	0.72675	0.665474	0.899	Escherichia coli	ceftazidime	CWSI	A-d	0	420	173	367	1.31083	LightGBM	A	scheme	cephalosporin
0.854125	0.7285	0.6663	0.9025	Escherichia coli	ceftazidime	CWSI	A-d	0	420	173	367	1.31083	LightGBM	A	scheme	cephalosporin
0.868033	0.724474	0.649877	0.972105	Escherichia coli	ceftazidime	CWSI	A-d	0	420	174	367	1.31083	LightGBM	A	scheme	cephalosporin
0.949335	0.819737	0.800434	0.853158	Escherichia coli	ceftazidime	CWSI	A-d	0	420	174	367	1.31083	LightGBM	A	scheme	cephalosporin
0.942438	0.774737	0.697094	0.975263	Escherichia coli	ceftazidime	CWSI	A-d	0	420	174	367	1.31083	LightGBM	A	scheme	cephalosporin
0.913684	0.727368	0.660544	0.936316	Escherichia coli	ceftazidime	CWSI	A-d	0	420	174	367	1.31083	LightGBM	A	scheme	cephalosporin
0.916039	0.782368	0.735946	0.867368	Escherichia coli	ceftazidime	CWSI	A-d	0	421	174	367	1.31083	LightGBM	A	scheme	cephalosporin
0.91097	0.704737	0.638001	0.925263	Escherichia coli	ceftazidime	CWSI	A-d	0	421	174	368	1.31083	LightGBM	A	scheme	cephalosporin
0.903518	0.845	0.783729	0.943158	Escherichia coli	ceftazidime	CWSI	A-d	0	421	174	368	1.31083	LightGBM	A	scheme	cephalosporin
0.551133	0.503594	0.17	0.0053125	Escherichia coli	cefuroxime	CWSI	A-a	270	311	100	0	1.81523	LightGBM	A	scheme	cephalosporin
0.536655	0.4875	0.09	0.0046875	Escherichia coli	cefuroxime	CWSI	A-a	270	311	100	0	1.81523	LightGBM	A	scheme	cephalosporin
0.472971	0.489194	0.13	0.00677419	Escherichia coli	cefuroxime	CWSI	A-a	270	311	101	0	1.81523	LightGBM	A	scheme	cephalosporin
0.49268	0.502903	0.14	0.00387097	Escherichia coli	cefuroxime	CWSI	A-a	270	311	101	0	1.81523	LightGBM	A	scheme	cephalosporin
0.516597	0.50371	0.15	0.00645161	Escherichia coli	cefuroxime	CWSI	A-a	270	311	101	0	1.81523	LightGBM	A	scheme	cephalosporin
0.577929	0.502581	0.14	0.00580645	Escherichia coli	cefuroxime	CWSI	A-a	270	311	101	0	1.81523	LightGBM	A	scheme	cephalosporin
0.571467	0.50129	0.14	0.00354839	Escherichia coli	cefuroxime	CWSI	A-a	270	312	101	0	1.81523	LightGBM	A	scheme	cephalosporin
0.50924	0.501452	0.1	0.00258065	Escherichia coli	cefuroxime	CWSI	A-a	270	312	101	0	1.81523	LightGBM	A	scheme	cephalosporin
0.534344	0.486935	0.0733333	0.00322581	Escherichia coli	cefuroxime	CWSI	A-a	270	312	101	0	1.81523	LightGBM	A	scheme	cephalosporin
0.521779	0.502903	0.12	0.00483871	Escherichia coli	cefuroxime	CWSI	A-a	270	312	101	0	1.81523	LightGBM	A	scheme	cephalosporin
0.568563	0.5	0.5	1	Escherichia coli	cefuroxime	CWSI	A-b	270	311	0	1234	1.81523	LightGBM	A	scheme	cephalosporin
0.598939	0.5	0.5	1	Escherichia coli	cefuroxime	CWSI	A-b	270	311	0	1234	1.81523	LightGBM	A	scheme	cephalosporin
0.570061	0.5	0.5	1	Escherichia coli	cefuroxime	CWSI	A-b	270	311	0	1235	1.81523	LightGBM	A	scheme	cephalosporin
0.572005	0.5	0.5	1	Escherichia coli	cefuroxime	CWSI	A-b	270	311	0	1235	1.81523	LightGBM	A	scheme	cephalosporin
0.596972	0.5	0.5	1	Escherichia coli	cefuroxime	CWSI	A-b	270	311	0	1235	1.81523	LightGBM	A	scheme	cephalosporin
0.591697	0.5	0.5	1	Escherichia coli	cefuroxime	CWSI	A-b	270	311	0	1235	1.81523	LightGBM	A	scheme	cephalosporin
0.5838	0.5	0.5	1	Escherichia coli	cefuroxime	CWSI	A-b	270	312	0	1235	1.81523	LightGBM	A	scheme	cephalosporin
0.569114	0.5	0.5	1	Escherichia coli	cefuroxime	CWSI	A-b	270	312	0	1235	1.81523	LightGBM	A	scheme	cephalosporin
0.603541	0.5	0.5	1	Escherichia coli	cefuroxime	CWSI	A-b	270	312	0	1235	1.81523	LightGBM	A	scheme	cephalosporin
0.576889	0.5	0.5	1	Escherichia coli	cefuroxime	CWSI	A-b	270	312	0	1235	1.81523	LightGBM	A	scheme	cephalosporin
0.620255	0.535714	0.518519	1	Escherichia coli	cefuroxime	CWSI	A-c	252	0	118	1252	1.81523	LightGBM	A	scheme	cephalosporin
0.846046	0.495	0.498519	0.994286	Escherichia coli	cefuroxime	CWSI	A-c	252	0	118	1252	1.81523	LightGBM	A	scheme	cephalosporin
0.80358	0.5	0.5	1	Escherichia coli	cefuroxime	CWSI	A-c	252	0	119	1253	1.81523	LightGBM	A	scheme	cephalosporin
0.816923	0.5	0.5	1	Escherichia coli	cefuroxime	CWSI	A-c	252	0	119	1253	1.81523	LightGBM	A	scheme	cephalosporin
0.644527	0.5	0.5	1	Escherichia coli	cefuroxime	CWSI	A-c	252	0	119	1253	1.81523	LightGBM	A	scheme	cephalosporin
0.544438	0.496154	0.498	0.992308	Escherichia coli	cefuroxime	CWSI	A-c	252	0	119	1253	1.81523	LightGBM	A	scheme	cephalosporin
0.738846	0.5	0.5	1	Escherichia coli	cefuroxime	CWSI	A-c	252	0	119	1253	1.81523	LightGBM	A	scheme	cephalosporin
0.732722	0.495769	0.4976	0.993077	Escherichia coli	cefuroxime	CWSI	A-c	252	0	119	1253	1.81523	LightGBM	A	scheme	cephalosporin
0.678462	0.5	0.5	1	Escherichia coli	cefuroxime	CWSI	A-c	252	0	119	1253	1.81523	LightGBM	A	scheme	cephalosporin
0.755444	0.495385	0.498	0.992308	Escherichia coli	cefuroxime	CWSI	A-c	252	0	119	1253	1.81523	LightGBM	A	scheme	cephalosporin
0.602832	0.5	0.5	1	Escherichia coli	cefuroxime	CWSI	A-d	0	293	118	1252	1.81523	LightGBM	A	scheme	cephalosporin
0.805459	0.5	0.5	1	Escherichia coli	cefuroxime	CWSI	A-d	0	293	118	1252	1.81523	LightGBM	A	scheme	cephalosporin
0.775799	0.5	0.5	1	Escherichia coli	cefuroxime	CWSI	A-d	0	293	119	1253	1.81523	LightGBM	A	scheme	cephalosporin
0.849882	0.5	0.5	1	Escherichia coli	cefuroxime	CWSI	A-d	0	293	119	1253	1.81523	LightGBM	A	scheme	cephalosporin
0.665444	0.5	0.5	1	Escherichia coli	cefuroxime	CWSI	A-d	0	293	119	1253	1.81523	LightGBM	A	scheme	cephalosporin
0.526568	0.5	0.5	1	Escherichia coli	cefuroxime	CWSI	A-d	0	293	119	1253	1.81523	LightGBM	A	scheme	cephalosporin
0.691627	0.5	0.5	1	Escherichia coli	cefuroxime	CWSI	A-d	0	294	119	1253	1.81523	LightGBM	A	scheme	cephalosporin
0.698107	0.5	0.5	1	Escherichia coli	cefuroxime	CWSI	A-d	0	294	119	1253	1.81523	LightGBM	A	scheme	cephalosporin
0.609379	0.5	0.5	1	Escherichia coli	cefuroxime	CWSI	A-d	0	294	119	1253	1.81523	LightGBM	A	scheme	cephalosporin
0.716243	0.5	0.5	1	Escherichia coli	cefuroxime	CWSI	A-d	0	294	119	1253	1.81523	LightGBM	A	scheme	cephalosporin
0.599398	0.506026	0.33	0.0105128	Escherichia coli	cefuroxime	CWSI	A-a	270	311	167	0	1.36446	LightGBM	A	scheme	cephalosporin
0.74596	0.505385	0.28	0.00820513	Escherichia coli	cefuroxime	CWSI	A-a	270	311	167	0	1.36446	LightGBM	A	scheme	cephalosporin
0.690828	0.508333	0.42	0.0161538	Escherichia coli	cefuroxime	CWSI	A-a	270	311	167	0	1.36446	LightGBM	A	scheme	cephalosporin
0.662521	0.505897	0.42	0.0125641	Escherichia coli	cefuroxime	CWSI	A-a	270	311	167	0	1.36446	LightGBM	A	scheme	cephalosporin
0.636966	0.505128	0.39	0.00871795	Escherichia coli	cefuroxime	CWSI	A-a	270	311	167	0	1.36446	LightGBM	A	scheme	cephalosporin
0.58646	0.504744	0.28	0.00846154	Escherichia coli	cefuroxime	CWSI	A-a	270	311	167	0	1.36446	LightGBM	A	scheme	cephalosporin
0.73929	0.504079	0.24	0.00842105	Escherichia coli	cefuroxime	CWSI	A-a	270	312	168	0	1.36446	LightGBM	A	scheme	cephalosporin
0.670537	0.505395	0.35	0.00973684	Escherichia coli	cefuroxime	CWSI	A-a	270	312	168	0	1.36446	LightGBM	A	scheme	cephalosporin
0.674855	0.508421	0.43	0.0181579	Escherichia coli	cefuroxime	CWSI	A-a	270	312	168	0	1.36446	LightGBM	A	scheme	cephalosporin
0.693636	0.505263	0.32	0.00921053	Escherichia coli	cefuroxime	CWSI	A-a	270	312	168	0	1.36446	LightGBM	A	scheme	cephalosporin
0.807844	0.5	0.5	1	Escherichia coli	cefuroxime	CWSI	A-b	270	311	0	440	1.36446	LightGBM	A	scheme	cephalosporin
0.696753	0.5	0.5	1	Escherichia coli	cefuroxime	CWSI	A-b	270	311	0	440	1.36446	LightGBM	A	scheme	cephalosporin
0.742193	0.5	0.5	1	Escherichia coli	cefuroxime	CWSI	A-b	270	311	0	440	1.36446	LightGBM	A	scheme	cephalosporin
0.718164	0.5	0.5	1	Escherichia coli	cefuroxime	CWSI	A-b	270	311	0	440	1.36446	LightGBM	A	scheme	cephalosporin
0.840435	0.5	0.5	1	Escherichia coli	cefuroxime	CWSI	A-b	270	311	0	440	1.36446	LightGBM	A	scheme	cephalosporin
0.802519	0.5	0.5	1	Escherichia coli	cefuroxime	CWSI	A-b	270	311	0	440	1.36446	LightGBM	A	scheme	cephalosporin
0.767251	0.5	0.5	1	Escherichia coli	cefuroxime	CWSI	A-b	270	312	0	440	1.36446	LightGBM	A	scheme	cephalosporin
0.797514	0.5	0.5	1	Escherichia coli	cefuroxime	CWSI	A-b	270	312	0	440	1.36446	LightGBM	A	scheme	cephalosporin
0.729667	0.5	0.5	1	Escherichia coli	cefuroxime	CWSI	A-b	270	312	0	440	1.36446	LightGBM	A	scheme	cephalosporin
0.686564	0.5	0.5	1	Escherichia coli	cefuroxime	CWSI	A-b	270	312	0	441	1.36446	LightGBM	A	scheme	cephalosporin
0.95059	0.867857	0.827839	0.920952	Escherichia coli	cefuroxime	CWSI	A-c	252	0	185	458	1.36446	LightGBM	A	scheme	cephalosporin
0.79593	0.706905	0.641846	0.937143	Escherichia coli	cefuroxime	CWSI	A-c	252	0	185	458	1.36446	LightGBM	A	scheme	cephalosporin
0.854059	0.770952	0.707526	0.919524	Escherichia coli	cefuroxime	CWSI	A-c	252	0	185	458	1.36446	LightGBM	A	scheme	cephalosporin
0.866327	0.805	0.739188	0.938095	Escherichia coli	cefuroxime	CWSI	A-c	252	0	185	458	1.36446	LightGBM	A	scheme	cephalosporin
0.88	0.79381	0.732909	0.927143	Escherichia coli	cefuroxime	CWSI	A-c	252	0	185	458	1.36446	LightGBM	A	scheme	cephalosporin
0.925011	0.796905	0.734499	0.914286	Escherichia coli	cefuroxime	CWSI	A-c	252	0	185	458	1.36446	LightGBM	A	scheme	cephalosporin
0.880938	0.79075	0.709418	0.98	Escherichia coli	cefuroxime	CWSI	A-c	252	0	186	458	1.36446	LightGBM	A	scheme	cephalosporin
0.92535	0.813	0.754399	0.918	Escherichia coli	cefuroxime	CWSI	A-c	252	0	186	458	1.36446	LightGBM	A	scheme	cephalosporin
0.88095	0.802	0.732329	0.9635	Escherichia coli	cefuroxime	CWSI	A-c	252	0	186	458	1.36446	LightGBM	A	scheme	cephalosporin
0.9545	0.81525	0.737051	0.983	Escherichia coli	cefuroxime	CWSI	A-c	252	0	186	459	1.36446	LightGBM	A	scheme	cephalosporin
0.979093	0.920238	0.872717	0.977143	Escherichia coli	cefuroxime	CWSI	A-d	0	293	185	458	1.36446	LightGBM	A	scheme	cephalosporin
0.755465	0.699048	0.64873	0.873333	Escherichia coli	cefuroxime	CWSI	A-d	0	293	185	458	1.36446	LightGBM	A	scheme	cephalosporin
0.895136	0.766667	0.706988	0.926667	Escherichia coli	cefuroxime	CWSI	A-d	0	293	185	458	1.36446	LightGBM	A	scheme	cephalosporin
0.896463	0.826429	0.767117	0.945238	Escherichia coli	cefuroxime	CWSI	A-d	0	293	185	458	1.36446	LightGBM	A	scheme	cephalosporin
0.873605	0.78881	0.715548	0.959048	Escherichia coli	cefuroxime	CWSI	A-d	0	293	185	458	1.36446	LightGBM	A	scheme	cephalosporin
0.93	0.81619	0.742949	0.961429	Escherichia coli	cefuroxime	CWSI	A-d	0	293	185	458	1.36446	LightGBM	A	scheme	cephalosporin
0.904575	0.808	0.731938	0.9595	Escherichia coli	cefuroxime	CWSI	A-d	0	294	186	458	1.36446	LightGBM	A	scheme	cephalosporin
0.889	0.80975	0.754037	0.925	Escherichia coli	cefuroxime	CWSI	A-d	0	294	186	458	1.36446	LightGBM	A	scheme	cephalosporin
0.859425	0.80475	0.733266	0.9595	Escherichia coli	cefuroxime	CWSI	A-d	0	294	186	458	1.36446	LightGBM	A	scheme	cephalosporin
0.9165	0.815	0.737749	0.979	Escherichia coli	cefuroxime	CWSI	A-d	0	294	186	459	1.36446	LightGBM	A	scheme	cephalosporin
0.773086	0.5	0	0	Escherichia coli	cefuroxime	CWSI	A-a	270	311	102	0	1.31195	LightGBM	A	scheme	cephalosporin
0.79833	0.5	0	0	Escherichia coli	cefuroxime	CWSI	A-a	270	311	102	0	1.31195	LightGBM	A	scheme	cephalosporin
0.779404	0.5	0	0	Escherichia coli	cefuroxime	CWSI	A-a	270	311	102	0	1.31195	LightGBM	A	scheme	cephalosporin
0.780781	0.5	0	0	Escherichia coli	cefuroxime	CWSI	A-a	270	311	102	0	1.31195	LightGBM	A	scheme	cephalosporin
0.737508	0.5	0	0	Escherichia coli	cefuroxime	CWSI	A-a	270	311	103	0	1.31195	LightGBM	A	scheme	cephalosporin
0.741561	0.5	0	0	Escherichia coli	cefuroxime	CWSI	A-a	270	311	103	0	1.31195	LightGBM	A	scheme	cephalosporin
0.778096	0.5	0	0	Escherichia coli	cefuroxime	CWSI	A-a	270	312	103	0	1.31195	LightGBM	A	scheme	cephalosporin
0.820047	0.5	0	0	Escherichia coli	cefuroxime	CWSI	A-a	270	312	103	0	1.31195	LightGBM	A	scheme	cephalosporin
0.795957	0.5	0	0	Escherichia coli	cefuroxime	CWSI	A-a	270	312	103	0	1.31195	LightGBM	A	scheme	cephalosporin
0.767882	0.5	0	0	Escherichia coli	cefuroxime	CWSI	A-a	270	312	103	0	1.31195	LightGBM	A	scheme	cephalosporin
0.834722	0.5	0.5	1	Escherichia coli	cefuroxime	CWSI	A-b	270	311	0	196	1.31195	LightGBM	A	scheme	cephalosporin
0.771454	0.5	0.5	1	Escherichia coli	cefuroxime	CWSI	A-b	270	311	0	196	1.31195	LightGBM	A	scheme	cephalosporin
0.719666	0.5	0.5	1	Escherichia coli	cefuroxime	CWSI	A-b	270	311	0	196	1.31195	LightGBM	A	scheme	cephalosporin
0.77663	0.5	0.5	1	Escherichia coli	cefuroxime	CWSI	A-b	270	311	0	196	1.31195	LightGBM	A	scheme	cephalosporin
0.807772	0.5	0.5	1	Escherichia coli	cefuroxime	CWSI	A-b	270	311	0	196	1.31195	LightGBM	A	scheme	cephalosporin
0.796879	0.5	0.5	1	Escherichia coli	cefuroxime	CWSI	A-b	270	311	0	196	1.31195	LightGBM	A	scheme	cephalosporin
0.771508	0.5	0.5	1	Escherichia coli	cefuroxime	CWSI	A-b	270	312	0	196	1.31195	LightGBM	A	scheme	cephalosporin
0.819912	0.5	0.5	1	Escherichia coli	cefuroxime	CWSI	A-b	270	312	0	196	1.31195	LightGBM	A	scheme	cephalosporin
0.731684	0.5	0.5	1	Escherichia coli	cefuroxime	CWSI	A-b	270	312	0	197	1.31195	LightGBM	A	scheme	cephalosporin
0.80304	0.5	0.5	1	Escherichia coli	cefuroxime	CWSI	A-b	270	312	0	197	1.31195	LightGBM	A	scheme	cephalosporin
0.905153	0.831429	0.802581	0.876429	Escherichia coli	cefuroxime	CWSI	A-c	252	0	120	214	1.31195	LightGBM	A	scheme	cephalosporin
0.868929	0.723929	0.671246	0.875714	Escherichia coli	cefuroxime	CWSI	A-c	252	0	120	214	1.31195	LightGBM	A	scheme	cephalosporin
0.879643	0.760714	0.709473	0.871429	Escherichia coli	cefuroxime	CWSI	A-c	252	0	120	214	1.31195	LightGBM	A	scheme	cephalosporin
0.874694	0.785714	0.7	1	Escherichia coli	cefuroxime	CWSI	A-c	252	0	120	214	1.31195	LightGBM	A	scheme	cephalosporin
0.867041	0.807692	0.722222	1	Escherichia coli	cefuroxime	CWSI	A-c	252	0	121	214	1.31195	LightGBM	A	scheme	cephalosporin
0.921183	0.846154	0.764706	1	Escherichia coli	cefuroxime	CWSI	A-c	252	0	121	214	1.31195	LightGBM	A	scheme	cephalosporin
0.934556	0.879615	0.91624	0.84	Escherichia coli	cefuroxime	CWSI	A-c	252	0	121	214	1.31195	LightGBM	A	scheme	cephalosporin
0.733846	0.715385	0.710375	0.750769	Escherichia coli	cefuroxime	CWSI	A-c	252	0	121	214	1.31195	LightGBM	A	scheme	cephalosporin
0.983787	0.884615	0.8125	1	Escherichia coli	cefuroxime	CWSI	A-c	252	0	121	215	1.31195	LightGBM	A	scheme	cephalosporin
0.990414	0.898846	0.860952	0.955385	Escherichia coli	cefuroxime	CWSI	A-c	252	0	121	215	1.31195	LightGBM	A	scheme	cephalosporin
0.950969	0.867857	0.817353	0.959286	Escherichia coli	cefuroxime	CWSI	A-d	0	293	120	214	1.31195	LightGBM	A	scheme	cephalosporin
0.883571	0.756786	0.708901	0.872857	Escherichia coli	cefuroxime	CWSI	A-d	0	293	120	214	1.31195	LightGBM	A	scheme	cephalosporin
0.844974	0.780357	0.718894	0.922857	Escherichia coli	cefuroxime	CWSI	A-d	0	293	120	214	1.31195	LightGBM	A	scheme	cephalosporin
0.897296	0.835357	0.77085	0.961429	Escherichia coli	cefuroxime	CWSI	A-d	0	293	120	214	1.31195	LightGBM	A	scheme	cephalosporin
0.881302	0.692308	0.619048	1	Escherichia coli	cefuroxime	CWSI	A-d	0	293	121	214	1.31195	LightGBM	A	scheme	cephalosporin
0.909112	0.786538	0.714869	0.963846	Escherichia coli	cefuroxime	CWSI	A-d	0	293	121	214	1.31195	LightGBM	A	scheme	cephalosporin
0.946391	0.919615	0.921822	0.913077	Escherichia coli	cefuroxime	CWSI	A-d	0	294	121	214	1.31195	LightGBM	A	scheme	cephalosporin
0.838757	0.777692	0.773078	0.797692	Escherichia coli	cefuroxime	CWSI	A-d	0	294	121	214	1.31195	LightGBM	A	scheme	cephalosporin
0.986686	0.807692	0.722222	1	Escherichia coli	cefuroxime	CWSI	A-d	0	294	121	215	1.31195	LightGBM	A	scheme	cephalosporin
0.922959	0.730769	0.65	1	Escherichia coli	cefuroxime	CWSI	A-d	0	294	121	215	1.31195	LightGBM	A	scheme	cephalosporin
0.960648	0.565341	1	0.127727	Escherichia coli	ciprofloxacin	DSI	A-a	467	254	212	0	1.37088	LightGBM	A	scheme	fluoroquinolone antibiotic
0.931296	0.560114	1	0.115227	Escherichia coli	ciprofloxacin	DSI	A-a	467	254	212	0	1.37088	LightGBM	A	scheme	fluoroquinolone antibiotic
0.951477	0.525682	0.86	0.0431818	Escherichia coli	ciprofloxacin	DSI	A-a	467	254	212	0	1.37088	LightGBM	A	scheme	fluoroquinolone antibiotic
0.967727	0.530114	0.93	0.0486364	Escherichia coli	ciprofloxacin	DSI	A-a	467	255	212	0	1.37088	LightGBM	A	scheme	fluoroquinolone antibiotic
0.931544	0.525341	0.88	0.0495455	Escherichia coli	ciprofloxacin	DSI	A-a	467	255	212	0	1.37088	LightGBM	A	scheme	fluoroquinolone antibiotic
0.902978	0.527386	0.94	0.0570455	Escherichia coli	ciprofloxacin	DSI	A-a	467	255	212	0	1.37088	LightGBM	A	scheme	fluoroquinolone antibiotic
0.943551	0.52314	0.89	0.0530233	Escherichia coli	ciprofloxacin	DSI	A-a	467	255	213	0	1.37088	LightGBM	A	scheme	fluoroquinolone antibiotic
0.93993	0.561977	1	0.127907	Escherichia coli	ciprofloxacin	DSI	A-a	467	255	213	0	1.37088	LightGBM	A	scheme	fluoroquinolone antibiotic
0.967134	0.564302	1	0.122326	Escherichia coli	ciprofloxacin	DSI	A-a	467	255	213	0	1.37088	LightGBM	A	scheme	fluoroquinolone antibiotic
0.935822	0.524767	0.91	0.0486047	Escherichia coli	ciprofloxacin	DSI	A-a	468	255	213	0	1.37088	LightGBM	A	scheme	fluoroquinolone antibiotic
0.943963	0.5	0.5	1	Escherichia coli	ciprofloxacin	DSI	A-b	467	254	0	474	1.37088	LightGBM	A	scheme	fluoroquinolone antibiotic
0.956755	0.5	0.5	1	Escherichia coli	ciprofloxacin	DSI	A-b	467	254	0	474	1.37088	LightGBM	A	scheme	fluoroquinolone antibiotic
0.941846	0.5	0.5	1	Escherichia coli	ciprofloxacin	DSI	A-b	467	254	0	474	1.37088	LightGBM	A	scheme	fluoroquinolone antibiotic
0.93356	0.5	0.5	1	Escherichia coli	ciprofloxacin	DSI	A-b	467	255	0	474	1.37088	LightGBM	A	scheme	fluoroquinolone antibiotic
0.941295	0.5	0.5	1	Escherichia coli	ciprofloxacin	DSI	A-b	467	255	0	474	1.37088	LightGBM	A	scheme	fluoroquinolone antibiotic
0.563716	0.5	0.5	1	Escherichia coli	ciprofloxacin	DSI	A-b	467	255	0	474	1.37088	LightGBM	A	scheme	fluoroquinolone antibiotic
0.943078	0.5	0.5	1	Escherichia coli	ciprofloxacin	DSI	A-b	467	255	0	474	1.37088	LightGBM	A	scheme	fluoroquinolone antibiotic
0.949806	0.5	0.5	1	Escherichia coli	ciprofloxacin	DSI	A-b	467	255	0	475	1.37088	LightGBM	A	scheme	fluoroquinolone antibiotic
0.914022	0.5	0.5	1	Escherichia coli	ciprofloxacin	DSI	A-b	467	255	0	475	1.37088	LightGBM	A	scheme	fluoroquinolone antibiotic
0.953884	0.5	0.5	1	Escherichia coli	ciprofloxacin	DSI	A-b	468	255	0	475	1.37088	LightGBM	A	scheme	fluoroquinolone antibiotic
0.952796	0.923846	0.892757	0.966154	Escherichia coli	ciprofloxacin	DSI	A-c	449	0	230	492	1.37088	LightGBM	A	scheme	fluoroquinolone antibiotic
0.975599	0.924231	0.893285	0.962692	Escherichia coli	ciprofloxacin	DSI	A-c	449	0	230	492	1.37088	LightGBM	A	scheme	fluoroquinolone antibiotic
0.982115	0.961538	0.928571	1	Escherichia coli	ciprofloxacin	DSI	A-c	449	0	230	492	1.37088	LightGBM	A	scheme	fluoroquinolone antibiotic
0.956686	0.893846	0.836183	0.984231	Escherichia coli	ciprofloxacin	DSI	A-c	449	0	230	492	1.37088	LightGBM	A	scheme	fluoroquinolone antibiotic
0.979349	0.923077	0.866667	1	Escherichia coli	ciprofloxacin	DSI	A-c	449	0	230	492	1.37088	LightGBM	A	scheme	fluoroquinolone antibiotic
0.998299	0.980769	0.962963	1	Escherichia coli	ciprofloxacin	DSI	A-c	449	0	230	492	1.37088	LightGBM	A	scheme	fluoroquinolone antibiotic
0.998064	0.96	0.925926	1	Escherichia coli	ciprofloxacin	DSI	A-c	449	0	231	492	1.37088	LightGBM	A	scheme	fluoroquinolone antibiotic
0.981952	0.98	0.961538	1	Escherichia coli	ciprofloxacin	DSI	A-c	449	0	231	493	1.37088	LightGBM	A	scheme	fluoroquinolone antibiotic
0.99928	0.98	0.961538	1	Escherichia coli	ciprofloxacin	DSI	A-c	449	0	231	493	1.37088	LightGBM	A	scheme	fluoroquinolone antibiotic
0.973888	0.9116	0.859754	0.9836	Escherichia coli	ciprofloxacin	DSI	A-c	450	0	231	493	1.37088	LightGBM	A	scheme	fluoroquinolone antibiotic
0.955525	0.916154	0.89109	0.948077	Escherichia coli	ciprofloxacin	DSI	A-d	0	236	230	492	1.37088	LightGBM	A	scheme	fluoroquinolone antibiotic
0.981176	0.876154	0.810081	0.982692	Escherichia coli	ciprofloxacin	DSI	A-d	0	236	230	492	1.37088	LightGBM	A	scheme	fluoroquinolone antibiotic
0.992766	0.914038	0.86446	0.980385	Escherichia coli	ciprofloxacin	DSI	A-d	0	236	230	492	1.37088	LightGBM	A	scheme	fluoroquinolone antibiotic
0.95287	0.913846	0.864506	0.980769	Escherichia coli	ciprofloxacin	DSI	A-d	0	237	230	492	1.37088	LightGBM	A	scheme	fluoroquinolone antibiotic
0.968462	0.923077	0.866667	1	Escherichia coli	ciprofloxacin	DSI	A-d	0	237	230	492	1.37088	LightGBM	A	scheme	fluoroquinolone antibiotic
0.994867	0.952308	0.927407	0.986154	Escherichia coli	ciprofloxacin	DSI	A-d	0	237	230	492	1.37088	LightGBM	A	scheme	fluoroquinolone antibiotic
0.999136	0.88	0.806452	1	Escherichia coli	ciprofloxacin	DSI	A-d	0	237	231	492	1.37088	LightGBM	A	scheme	fluoroquinolone antibiotic
0.977088	0.96	0.925926	1	Escherichia coli	ciprofloxacin	DSI	A-d	0	237	231	493	1.37088	LightGBM	A	scheme	fluoroquinolone antibiotic
0.993312	0.98	0.961538	1	Escherichia coli	ciprofloxacin	DSI	A-d	0	237	231	493	1.37088	LightGBM	A	scheme	fluoroquinolone antibiotic
0.972712	0.9302	0.890754	0.9808	Escherichia coli	ciprofloxacin	DSI	A-d	0	237	231	493	1.37088	LightGBM	A	scheme	fluoroquinolone antibiotic
0.937547	0.5	0	0	Escherichia coli	ciprofloxacin	DSI	A-a	467	254	204	0	1.31053	LightGBM	A	scheme	fluoroquinolone antibiotic
0.874962	0.5	0	0	Escherichia coli	ciprofloxacin	DSI	A-a	467	254	204	0	1.31053	LightGBM	A	scheme	fluoroquinolone antibiotic
0.985992	0.5	0	0	Escherichia coli	ciprofloxacin	DSI	A-a	467	254	204	0	1.31053	LightGBM	A	scheme	fluoroquinolone antibiotic
0.887531	0.501395	0.19	0.00395349	Escherichia coli	ciprofloxacin	DSI	A-a	467	255	204	0	1.31053	LightGBM	A	scheme	fluoroquinolone antibiotic
0.954992	0.504186	0.28	0.00906977	Escherichia coli	ciprofloxacin	DSI	A-a	467	255	204	0	1.31053	LightGBM	A	scheme	fluoroquinolone antibiotic
0.902983	0.503837	0.23	0.00976744	Escherichia coli	ciprofloxacin	DSI	A-a	467	255	204	0	1.31053	LightGBM	A	scheme	fluoroquinolone antibiotic
0.879538	0.5	0	0	Escherichia coli	ciprofloxacin	DSI	A-a	467	255	204	0	1.31053	LightGBM	A	scheme	fluoroquinolone antibiotic
0.945714	0.5	0	0	Escherichia coli	ciprofloxacin	DSI	A-a	467	255	205	0	1.31053	LightGBM	A	scheme	fluoroquinolone antibiotic
0.933379	0.504048	0.27	0.00785714	Escherichia coli	ciprofloxacin	DSI	A-a	467	255	205	0	1.31053	LightGBM	A	scheme	fluoroquinolone antibiotic
0.854694	0.5	0	0	Escherichia coli	ciprofloxacin	DSI	A-a	468	255	205	0	1.31053	LightGBM	A	scheme	fluoroquinolone antibiotic
0.908142	0.492188	0.496063	0.984375	Escherichia coli	ciprofloxacin	DSI	A-b	467	254	0	392	1.31053	LightGBM	A	scheme	fluoroquinolone antibiotic
0.930547	0.5	0.5	1	Escherichia coli	ciprofloxacin	DSI	A-b	467	254	0	392	1.31053	LightGBM	A	scheme	fluoroquinolone antibiotic
0.929844	0.5	0.5	1	Escherichia coli	ciprofloxacin	DSI	A-b	467	254	0	392	1.31053	LightGBM	A	scheme	fluoroquinolone antibiotic
0.91603	0.5	0.5	1	Escherichia coli	ciprofloxacin	DSI	A-b	467	255	0	392	1.31053	LightGBM	A	scheme	fluoroquinolone antibiotic
0.924746	0.5	0.5	1	Escherichia coli	ciprofloxacin	DSI	A-b	467	255	0	392	1.31053	LightGBM	A	scheme	fluoroquinolone antibiotic
0.94119	0.5	0.5	1	Escherichia coli	ciprofloxacin	DSI	A-b	467	255	0	392	1.31053	LightGBM	A	scheme	fluoroquinolone antibiotic
0.929603	0.5	0.5	1	Escherichia coli	ciprofloxacin	DSI	A-b	467	255	0	393	1.31053	LightGBM	A	scheme	fluoroquinolone antibiotic
0.920431	0.5	0.5	1	Escherichia coli	ciprofloxacin	DSI	A-b	467	255	0	393	1.31053	LightGBM	A	scheme	fluoroquinolone antibiotic
0.915753	0.5	0.5	1	Escherichia coli	ciprofloxacin	DSI	A-b	467	255	0	393	1.31053	LightGBM	A	scheme	fluoroquinolone antibiotic
0.933571	0.5	0.5	1	Escherichia coli	ciprofloxacin	DSI	A-b	468	255	0	393	1.31053	LightGBM	A	scheme	fluoroquinolone antibiotic
0.982328	0.94	0.892857	1	Escherichia coli	ciprofloxacin	DSI	A-c	449	0	222	410	1.31053	LightGBM	A	scheme	fluoroquinolone antibiotic
0.942752	0.94	0.892857	1	Escherichia coli	ciprofloxacin	DSI	A-c	449	0	222	410	1.31053	LightGBM	A	scheme	fluoroquinolone antibiotic
0.981536	0.9292	0.890714	0.9812	Escherichia coli	ciprofloxacin	DSI	A-c	449	0	222	410	1.31053	LightGBM	A	scheme	fluoroquinolone antibiotic
0.948208	0.9276	0.891111	0.9804	Escherichia coli	ciprofloxacin	DSI	A-c	449	0	222	410	1.31053	LightGBM	A	scheme	fluoroquinolone antibiotic
0.975488	0.96	0.925926	1	Escherichia coli	ciprofloxacin	DSI	A-c	449	0	222	410	1.31053	LightGBM	A	scheme	fluoroquinolone antibiotic
0.91	0.9	0.833333	1	Escherichia coli	ciprofloxacin	DSI	A-c	449	0	222	410	1.31053	LightGBM	A	scheme	fluoroquinolone antibiotic
0.95644	0.9286	0.890714	0.9784	Escherichia coli	ciprofloxacin	DSI	A-c	449	0	222	411	1.31053	LightGBM	A	scheme	fluoroquinolone antibiotic
0.891753	0.905208	0.854497	0.977083	Escherichia coli	ciprofloxacin	DSI	A-c	449	0	223	411	1.31053	LightGBM	A	scheme	fluoroquinolone antibiotic
0.959774	0.895833	0.827586	1	Escherichia coli	ciprofloxacin	DSI	A-c	449	0	223	411	1.31053	LightGBM	A	scheme	fluoroquinolone antibiotic
0.917899	0.916667	0.857143	1	Escherichia coli	ciprofloxacin	DSI	A-c	450	0	223	411	1.31053	LightGBM	A	scheme	fluoroquinolone antibiotic
0.965552	0.94	0.892857	1	Escherichia coli	ciprofloxacin	DSI	A-d	0	236	222	410	1.31053	LightGBM	A	scheme	fluoroquinolone antibiotic
0.969024	0.94	0.892857	1	Escherichia coli	ciprofloxacin	DSI	A-d	0	236	222	410	1.31053	LightGBM	A	scheme	fluoroquinolone antibiotic
0.958896	0.9308	0.890754	0.9776	Escherichia coli	ciprofloxacin	DSI	A-d	0	236	222	410	1.31053	LightGBM	A	scheme	fluoroquinolone antibiotic
0.960512	0.94	0.892857	1	Escherichia coli	ciprofloxacin	DSI	A-d	0	237	222	410	1.31053	LightGBM	A	scheme	fluoroquinolone antibiotic
0.978832	0.9474	0.924501	0.978	Escherichia coli	ciprofloxacin	DSI	A-d	0	237	222	410	1.31053	LightGBM	A	scheme	fluoroquinolone antibiotic
0.968368	0.88	0.806452	1	Escherichia coli	ciprofloxacin	DSI	A-d	0	237	222	410	1.31053	LightGBM	A	scheme	fluoroquinolone antibiotic
0.938616	0.94	0.892857	1	Escherichia coli	ciprofloxacin	DSI	A-d	0	237	222	411	1.31053	LightGBM	A	scheme	fluoroquinolone antibiotic
0.937396	0.905833	0.854339	0.982083	Escherichia coli	ciprofloxacin	DSI	A-d	0	237	223	411	1.31053	LightGBM	A	scheme	fluoroquinolone antibiotic
0.989184	0.958333	0.923077	1	Escherichia coli	ciprofloxacin	DSI	A-d	0	237	223	411	1.31053	LightGBM	A	scheme	fluoroquinolone antibiotic
0.962674	0.916667	0.857143	1	Escherichia coli	ciprofloxacin	DSI	A-d	0	237	223	411	1.31053	LightGBM	A	scheme	fluoroquinolone antibiotic
0.717491	0.523966	0.8	0.0510345	Escherichia coli	tobramycin	PSI	A-a	147	184	79	0	1.37121	LightGBM	A	scheme	aminoglycoside antibiotic
0.762432	0.528448	0.79	0.0586207	Escherichia coli	tobramycin	PSI	A-a	147	184	79	0	1.37121	LightGBM	A	scheme	aminoglycoside antibiotic
0.721879	0.513276	0.57	0.0231034	Escherichia coli	tobramycin	PSI	A-a	147	184	79	0	1.37121	LightGBM	A	scheme	aminoglycoside antibiotic
0.798722	0.517586	0.66	0.0368966	Escherichia coli	tobramycin	PSI	A-a	147	184	79	0	1.37121	LightGBM	A	scheme	aminoglycoside antibiotic
0.775422	0.510172	0.58	0.0237931	Escherichia coli	tobramycin	PSI	A-a	148	184	79	0	1.37121	LightGBM	A	scheme	aminoglycoside antibiotic
0.801165	0.506724	0.3	0.0151724	Escherichia coli	tobramycin	PSI	A-a	148	185	79	0	1.37121	LightGBM	A	scheme	aminoglycoside antibiotic
0.804096	0.513793	0.58	0.0251724	Escherichia coli	tobramycin	PSI	A-a	148	185	79	0	1.37121	LightGBM	A	scheme	aminoglycoside antibiotic
0.783383	0.515517	0.64	0.0286207	Escherichia coli	tobramycin	PSI	A-a	148	185	79	0	1.37121	LightGBM	A	scheme	aminoglycoside antibiotic
0.787685	0.520893	0.75	0.0421429	Escherichia coli	tobramycin	PSI	A-a	148	185	80	0	1.37121	LightGBM	A	scheme	aminoglycoside antibiotic
0.807168	0.521964	0.71	0.0410714	Escherichia coli	tobramycin	PSI	A-a	148	185	80	0	1.37121	LightGBM	A	scheme	aminoglycoside antibiotic
0.547637	0.5	0.5	1	Escherichia coli	tobramycin	PSI	A-b	147	184	0	203	1.37121	LightGBM	A	scheme	aminoglycoside antibiotic
0.691047	0.5	0.5	1	Escherichia coli	tobramycin	PSI	A-b	147	184	0	203	1.37121	LightGBM	A	scheme	aminoglycoside antibiotic
0.507688	0.5	0.5	1	Escherichia coli	tobramycin	PSI	A-b	147	184	0	203	1.37121	LightGBM	A	scheme	aminoglycoside antibiotic
0.64765	0.5	0.5	1	Escherichia coli	tobramycin	PSI	A-b	147	184	0	203	1.37121	LightGBM	A	scheme	aminoglycoside antibiotic
0.613164	0.5	0.5	1	Escherichia coli	tobramycin	PSI	A-b	148	184	0	203	1.37121	LightGBM	A	scheme	aminoglycoside antibiotic
0.761874	0.5	0.5	1	Escherichia coli	tobramycin	PSI	A-b	148	185	0	203	1.37121	LightGBM	A	scheme	aminoglycoside antibiotic
0.656224	0.5	0.5	1	Escherichia coli	tobramycin	PSI	A-b	148	185	0	204	1.37121	LightGBM	A	scheme	aminoglycoside antibiotic
0.682551	0.5	0.5	1	Escherichia coli	tobramycin	PSI	A-b	148	185	0	204	1.37121	LightGBM	A	scheme	aminoglycoside antibiotic
0.687285	0.5	0.5	1	Escherichia coli	tobramycin	PSI	A-b	148	185	0	204	1.37121	LightGBM	A	scheme	aminoglycoside antibiotic
0.580252	0.5	0.5	1	Escherichia coli	tobramycin	PSI	A-b	148	185	0	204	1.37121	LightGBM	A	scheme	aminoglycoside antibiotic
0.877851	0.716364	0.685915	0.806364	Escherichia coli	tobramycin	PSI	A-c	129	0	97	221	1.37121	LightGBM	A	scheme	aminoglycoside antibiotic
0.95314	0.816818	0.768956	0.912727	Escherichia coli	tobramycin	PSI	A-c	129	0	97	221	1.37121	LightGBM	A	scheme	aminoglycoside antibiotic
0.968926	0.818182	0.733333	1	Escherichia coli	tobramycin	PSI	A-c	129	0	97	221	1.37121	LightGBM	A	scheme	aminoglycoside antibiotic
0.927851	0.892273	0.841026	0.958182	Escherichia coli	tobramycin	PSI	A-c	129	0	97	221	1.37121	LightGBM	A	scheme	aminoglycoside antibiotic
0.941694	0.846364	0.778626	0.967273	Escherichia coli	tobramycin	PSI	A-c	130	0	97	221	1.37121	LightGBM	A	scheme	aminoglycoside antibiotic
0.940579	0.818182	0.733333	1	Escherichia coli	tobramycin	PSI	A-c	130	0	97	221	1.37121	LightGBM	A	scheme	aminoglycoside antibiotic
0.961074	0.751364	0.678333	0.964545	Escherichia coli	tobramycin	PSI	A-c	130	0	97	222	1.37121	LightGBM	A	scheme	aminoglycoside antibiotic
0.917934	0.872727	0.832238	0.915455	Escherichia coli	tobramycin	PSI	A-c	130	0	97	222	1.37121	LightGBM	A	scheme	aminoglycoside antibiotic
0.992	0.873	1	0.732	Escherichia coli	tobramycin	PSI	A-c	130	0	98	222	1.37121	LightGBM	A	scheme	aminoglycoside antibiotic
0.9587	0.9035	0.901848	0.913	Escherichia coli	tobramycin	PSI	A-c	130	0	98	222	1.37121	LightGBM	A	scheme	aminoglycoside antibiotic
0.810661	0.692727	0.64421	0.830909	Escherichia coli	tobramycin	PSI	A-d	0	166	97	221	1.37121	LightGBM	A	scheme	aminoglycoside antibiotic
0.923058	0.737727	0.669345	0.921818	Escherichia coli	tobramycin	PSI	A-d	0	166	97	221	1.37121	LightGBM	A	scheme	aminoglycoside antibiotic
0.979339	0.890909	0.840897	0.957273	Escherichia coli	tobramycin	PSI	A-d	0	166	97	221	1.37121	LightGBM	A	scheme	aminoglycoside antibiotic
0.917521	0.825	0.769093	0.93	Escherichia coli	tobramycin	PSI	A-d	0	166	97	221	1.37121	LightGBM	A	scheme	aminoglycoside antibiotic
0.880331	0.838182	0.776813	0.961818	Escherichia coli	tobramycin	PSI	A-d	0	166	97	221	1.37121	LightGBM	A	scheme	aminoglycoside antibiotic
0.924711	0.705	0.636691	0.957273	Escherichia coli	tobramycin	PSI	A-d	0	167	97	221	1.37121	LightGBM	A	scheme	aminoglycoside antibiotic
0.911322	0.797273	0.724952	0.959091	Escherichia coli	tobramycin	PSI	A-d	0	167	97	222	1.37121	LightGBM	A	scheme	aminoglycoside antibiotic
0.95657	0.866364	0.835478	0.92	Escherichia coli	tobramycin	PSI	A-d	0	167	97	222	1.37121	LightGBM	A	scheme	aminoglycoside antibiotic
0.9556	0.8525	1	0.724	Escherichia coli	tobramycin	PSI	A-d	0	167	98	222	1.37121	LightGBM	A	scheme	aminoglycoside antibiotic
0.9839	0.864	0.89098	0.833	Escherichia coli	tobramycin	PSI	A-d	0	167	98	222	1.37121	LightGBM	A	scheme	aminoglycoside antibiotic
0.857253	0.5	0	0	Escherichia coli	tobramycin	PSI	A-a	147	184	74	0	1.30792	LightGBM	A	scheme	aminoglycoside antibiotic
0.883353	0.502759	0.1	0.00517241	Escherichia coli	tobramycin	PSI	A-a	147	184	74	0	1.30792	LightGBM	A	scheme	aminoglycoside antibiotic
0.786272	0.5	0	0	Escherichia coli	tobramycin	PSI	A-a	147	184	74	0	1.30792	LightGBM	A	scheme	aminoglycoside antibiotic
0.800848	0.5	0	0	Escherichia coli	tobramycin	PSI	A-a	147	184	75	0	1.30792	LightGBM	A	scheme	aminoglycoside antibiotic
0.754923	0.5	0	0	Escherichia coli	tobramycin	PSI	A-a	148	184	75	0	1.30792	LightGBM	A	scheme	aminoglycoside antibiotic
0.84993	0.5	0	0	Escherichia coli	tobramycin	PSI	A-a	148	185	75	0	1.30792	LightGBM	A	scheme	aminoglycoside antibiotic
0.749758	0.5	0	0	Escherichia coli	tobramycin	PSI	A-a	148	185	75	0	1.30792	LightGBM	A	scheme	aminoglycoside antibiotic
0.735083	0.5	0	0	Escherichia coli	tobramycin	PSI	A-a	148	185	75	0	1.30792	LightGBM	A	scheme	aminoglycoside antibiotic
0.766983	0.5	0	0	Escherichia coli	tobramycin	PSI	A-a	148	185	75	0	1.30792	LightGBM	A	scheme	aminoglycoside antibiotic
0.862404	0.5	0	0	Escherichia coli	tobramycin	PSI	A-a	148	185	75	0	1.30792	LightGBM	A	scheme	aminoglycoside antibiotic
0.722906	0.5	0.5	1	Escherichia coli	tobramycin	PSI	A-b	147	184	0	179	1.30792	LightGBM	A	scheme	aminoglycoside antibiotic
0.790462	0.5	0.5	1	Escherichia coli	tobramycin	PSI	A-b	147	184	0	179	1.30792	LightGBM	A	scheme	aminoglycoside antibiotic
0.846456	0.5	0.5	1	Escherichia coli	tobramycin	PSI	A-b	147	184	0	179	1.30792	LightGBM	A	scheme	aminoglycoside antibiotic
0.847672	0.5	0.5	1	Escherichia coli	tobramycin	PSI	A-b	147	184	0	179	1.30792	LightGBM	A	scheme	aminoglycoside antibiotic
0.724506	0.5	0.5	1	Escherichia coli	tobramycin	PSI	A-b	148	184	0	179	1.30792	LightGBM	A	scheme	aminoglycoside antibiotic
0.703013	0.5	0.5	1	Escherichia coli	tobramycin	PSI	A-b	148	185	0	179	1.30792	LightGBM	A	scheme	aminoglycoside antibiotic
0.704359	0.5	0.5	1	Escherichia coli	tobramycin	PSI	A-b	148	185	0	179	1.30792	LightGBM	A	scheme	aminoglycoside antibiotic
0.683312	0.5	0.5	1	Escherichia coli	tobramycin	PSI	A-b	148	185	0	179	1.30792	LightGBM	A	scheme	aminoglycoside antibiotic
0.794534	0.5	0.5	1	Escherichia coli	tobramycin	PSI	A-b	148	185	0	179	1.30792	LightGBM	A	scheme	aminoglycoside antibiotic
0.688721	0.5	0.5	1	Escherichia coli	tobramycin	PSI	A-b	148	185	0	180	1.30792	LightGBM	A	scheme	aminoglycoside antibiotic
0.951983	0.841364	0.824175	0.862727	Escherichia coli	tobramycin	PSI	A-c	129	0	92	197	1.30792	LightGBM	A	scheme	aminoglycoside antibiotic
0.964959	0.886364	0.839359	0.953636	Escherichia coli	tobramycin	PSI	A-c	129	0	92	197	1.30792	LightGBM	A	scheme	aminoglycoside antibiotic
0.938926	0.954545	0.916667	1	Escherichia coli	tobramycin	PSI	A-c	129	0	92	197	1.30792	LightGBM	A	scheme	aminoglycoside antibiotic
0.8189	0.729	0.655714	0.96	Escherichia coli	tobramycin	PSI	A-c	129	0	93	197	1.30792	LightGBM	A	scheme	aminoglycoside antibiotic
0.8903	0.804	0.74715	0.91	Escherichia coli	tobramycin	PSI	A-c	130	0	93	197	1.30792	LightGBM	A	scheme	aminoglycoside antibiotic
0.909	0.751	0.693297	0.906	Escherichia coli	tobramycin	PSI	A-c	130	0	93	197	1.30792	LightGBM	A	scheme	aminoglycoside antibiotic
0.995	0.95	0.909091	1	Escherichia coli	tobramycin	PSI	A-c	130	0	93	197	1.30792	LightGBM	A	scheme	aminoglycoside antibiotic
0.9173	0.9275	0.904909	0.955	Escherichia coli	tobramycin	PSI	A-c	130	0	93	197	1.30792	LightGBM	A	scheme	aminoglycoside antibiotic
0.9672	0.859	0.820091	0.918	Escherichia coli	tobramycin	PSI	A-c	130	0	93	197	1.30792	LightGBM	A	scheme	aminoglycoside antibiotic
0.9798	0.921	0.904818	0.954	Escherichia coli	tobramycin	PSI	A-c	130	0	93	198	1.30792	LightGBM	A	scheme	aminoglycoside antibiotic
0.890826	0.769091	0.749486	0.822727	Escherichia coli	tobramycin	PSI	A-d	0	166	92	197	1.30792	LightGBM	A	scheme	aminoglycoside antibiotic
0.882479	0.778182	0.714271	0.91	Escherichia coli	tobramycin	PSI	A-d	0	166	92	197	1.30792	LightGBM	A	scheme	aminoglycoside antibiotic
0.983802	0.863636	0.785714	1	Escherichia coli	tobramycin	PSI	A-d	0	166	92	197	1.30792	LightGBM	A	scheme	aminoglycoside antibiotic
0.81845	0.682	0.635055	0.873	Escherichia coli	tobramycin	PSI	A-d	0	166	93	197	1.30792	LightGBM	A	scheme	aminoglycoside antibiotic
0.86095	0.775	0.704835	0.96	Escherichia coli	tobramycin	PSI	A-d	0	166	93	197	1.30792	LightGBM	A	scheme	aminoglycoside antibiotic
0.8019	0.63	0.585085	0.862	Escherichia coli	tobramycin	PSI	A-d	0	167	93	197	1.30792	LightGBM	A	scheme	aminoglycoside antibiotic
0.9596	0.8	0.714286	1	Escherichia coli	tobramycin	PSI	A-d	0	167	93	197	1.30792	LightGBM	A	scheme	aminoglycoside antibiotic
0.9445	0.95	0.909091	1	Escherichia coli	tobramycin	PSI	A-d	0	167	93	197	1.30792	LightGBM	A	scheme	aminoglycoside antibiotic
0.9862	0.874	0.826364	0.955	Escherichia coli	tobramycin	PSI	A-d	0	167	93	197	1.30792	LightGBM	A	scheme	aminoglycoside antibiotic
0.9542	0.8305	0.809152	0.87	Escherichia coli	tobramycin	PSI	A-d	0	167	93	198	1.30792	LightGBM	A	scheme	aminoglycoside antibiotic
0.575096	0.5	0	0	Escherichia coli	trimethoprim	DSI	A-a	134	110	48	0	1.80848	LightGBM	A	scheme	diaminopyrimidine antibiotic
0.549682	0.518654	0.6	0.0334615	Escherichia coli	trimethoprim	DSI	A-a	134	110	48	0	1.80848	LightGBM	A	scheme	diaminopyrimidine antibiotic
0.64696	0.510577	0.47	0.0188462	Escherichia coli	trimethoprim	DSI	A-a	134	110	48	0	1.80848	LightGBM	A	scheme	diaminopyrimidine antibiotic
0.54159	0.519615	0.53	0.0315385	Escherichia coli	trimethoprim	DSI	A-a	134	111	48	0	1.80848	LightGBM	A	scheme	diaminopyrimidine antibiotic
0.53588	0.5084	0.3	0.0112	Escherichia coli	trimethoprim	DSI	A-a	134	111	49	0	1.80848	LightGBM	A	scheme	diaminopyrimidine antibiotic
0.571296	0.504	0.1	0.0064	Escherichia coli	trimethoprim	DSI	A-a	134	111	49	0	1.80848	LightGBM	A	scheme	diaminopyrimidine antibiotic
0.581008	0.503	0.17	0.0088	Escherichia coli	trimethoprim	DSI	A-a	134	111	49	0	1.80848	LightGBM	A	scheme	diaminopyrimidine antibiotic
0.603856	0.5136	0.47	0.0248	Escherichia coli	trimethoprim	DSI	A-a	134	111	49	0	1.80848	LightGBM	A	scheme	diaminopyrimidine antibiotic
0.60264	0.517	0.57	0.0344	Escherichia coli	trimethoprim	DSI	A-a	134	111	49	0	1.80848	LightGBM	A	scheme	diaminopyrimidine antibiotic
0.533152	0.5106	0.49	0.0184	Escherichia coli	trimethoprim	DSI	A-a	135	111	49	0	1.80848	LightGBM	A	scheme	diaminopyrimidine antibiotic
0.565691	0.567315	0.536133	1	Escherichia coli	trimethoprim	DSI	A-b	134	110	0	298	1.80848	LightGBM	A	scheme	diaminopyrimidine antibiotic
0.585326	0.534722	0.517681	1	Escherichia coli	trimethoprim	DSI	A-b	134	110	0	298	1.80848	LightGBM	A	scheme	diaminopyrimidine antibiotic
0.603377	0.564245	0.535882	1	Escherichia coli	trimethoprim	DSI	A-b	134	110	0	299	1.80848	LightGBM	A	scheme	diaminopyrimidine antibiotic
0.649336	0.567358	0.536414	1	Escherichia coli	trimethoprim	DSI	A-b	134	111	0	299	1.80848	LightGBM	A	scheme	diaminopyrimidine antibiotic
0.642346	0.566887	0.536276	1	Escherichia coli	trimethoprim	DSI	A-b	134	111	0	299	1.80848	LightGBM	A	scheme	diaminopyrimidine antibiotic
0.643912	0.567925	0.535983	1	Escherichia coli	trimethoprim	DSI	A-b	134	111	0	299	1.80848	LightGBM	A	scheme	diaminopyrimidine antibiotic
0.668295	0.526792	0.514099	1	Escherichia coli	trimethoprim	DSI	A-b	134	111	0	299	1.80848	LightGBM	A	scheme	diaminopyrimidine antibiotic
0.611824	0.5	0.5	1	Escherichia coli	trimethoprim	DSI	A-b	134	111	0	299	1.80848	LightGBM	A	scheme	diaminopyrimidine antibiotic
0.651559	0.567358	0.535149	1	Escherichia coli	trimethoprim	DSI	A-b	134	111	0	299	1.80848	LightGBM	A	scheme	diaminopyrimidine antibiotic
0.593987	0.573868	0.541073	1	Escherichia coli	trimethoprim	DSI	A-b	135	111	0	299	1.80848	LightGBM	A	scheme	diaminopyrimidine antibiotic
0.795937	0.5625	0.533333	1	Escherichia coli	trimethoprim	DSI	A-c	116	0	66	316	1.80848	LightGBM	A	scheme	diaminopyrimidine antibiotic
0.881094	0.625	0.571429	1	Escherichia coli	trimethoprim	DSI	A-c	116	0	66	316	1.80848	LightGBM	A	scheme	diaminopyrimidine antibiotic
0.765156	0.625	0.571429	1	Escherichia coli	trimethoprim	DSI	A-c	116	0	66	317	1.80848	LightGBM	A	scheme	diaminopyrimidine antibiotic
0.670859	0.5	0.5	1	Escherichia coli	trimethoprim	DSI	A-c	116	0	66	317	1.80848	LightGBM	A	scheme	diaminopyrimidine antibiotic
0.812653	0.571429	0.538462	1	Escherichia coli	trimethoprim	DSI	A-c	116	0	67	317	1.80848	LightGBM	A	scheme	diaminopyrimidine antibiotic
0.754286	0.642857	0.583333	1	Escherichia coli	trimethoprim	DSI	A-c	116	0	67	317	1.80848	LightGBM	A	scheme	diaminopyrimidine antibiotic
0.899388	0.571429	0.538462	1	Escherichia coli	trimethoprim	DSI	A-c	116	0	67	317	1.80848	LightGBM	A	scheme	diaminopyrimidine antibiotic
0.804388	0.714286	0.636364	1	Escherichia coli	trimethoprim	DSI	A-c	116	0	67	317	1.80848	LightGBM	A	scheme	diaminopyrimidine antibiotic
0.964898	0.571429	0.538462	1	Escherichia coli	trimethoprim	DSI	A-c	116	0	67	317	1.80848	LightGBM	A	scheme	diaminopyrimidine antibiotic
0.678571	0.5	0.5	1	Escherichia coli	trimethoprim	DSI	A-c	117	0	67	317	1.80848	LightGBM	A	scheme	diaminopyrimidine antibiotic
0.7025	0.5625	0.533333	1	Escherichia coli	trimethoprim	DSI	A-d	0	92	66	316	1.80848	LightGBM	A	scheme	diaminopyrimidine antibiotic
0.881875	0.5625	0.533333	1	Escherichia coli	trimethoprim	DSI	A-d	0	92	66	316	1.80848	LightGBM	A	scheme	diaminopyrimidine antibiotic
0.672578	0.611875	0.564835	0.97125	Escherichia coli	trimethoprim	DSI	A-d	0	92	66	317	1.80848	LightGBM	A	scheme	diaminopyrimidine antibiotic
0.694141	0.6875	0.615385	1	Escherichia coli	trimethoprim	DSI	A-d	0	93	66	317	1.80848	LightGBM	A	scheme	diaminopyrimidine antibiotic
0.899796	0.642857	0.583333	1	Escherichia coli	trimethoprim	DSI	A-d	0	93	67	317	1.80848	LightGBM	A	scheme	diaminopyrimidine antibiotic
0.663469	0.642857	0.583333	1	Escherichia coli	trimethoprim	DSI	A-d	0	93	67	317	1.80848	LightGBM	A	scheme	diaminopyrimidine antibiotic
0.99551	0.5	0.5	1	Escherichia coli	trimethoprim	DSI	A-d	0	93	67	317	1.80848	LightGBM	A	scheme	diaminopyrimidine antibiotic
0.831837	0.571429	0.538462	1	Escherichia coli	trimethoprim	DSI	A-d	0	93	67	317	1.80848	LightGBM	A	scheme	diaminopyrimidine antibiotic
0.843061	0.5	0.5	1	Escherichia coli	trimethoprim	DSI	A-d	0	93	67	317	1.80848	LightGBM	A	scheme	diaminopyrimidine antibiotic
0.724694	0.5	0.5	1	Escherichia coli	trimethoprim	DSI	A-d	0	93	67	317	1.80848	LightGBM	A	scheme	diaminopyrimidine antibiotic
0.80212	0.5	0	0	Escherichia coli	trimethoprim	DSI	A-a	134	110	167	0	1.37551	LightGBM	A	scheme	diaminopyrimidine antibiotic
0.840644	0.5	0	0	Escherichia coli	trimethoprim	DSI	A-a	134	110	167	0	1.37551	LightGBM	A	scheme	diaminopyrimidine antibiotic
0.776634	0.507821	0.6	0.0189744	Escherichia coli	trimethoprim	DSI	A-a	134	110	167	0	1.37551	LightGBM	A	scheme	diaminopyrimidine antibiotic
0.856631	0.5	0	0	Escherichia coli	trimethoprim	DSI	A-a	134	111	167	0	1.37551	LightGBM	A	scheme	diaminopyrimidine antibiotic
0.756959	0.5	0	0	Escherichia coli	trimethoprim	DSI	A-a	134	111	167	0	1.37551	LightGBM	A	scheme	diaminopyrimidine antibiotic
0.755362	0.5	0	0	Escherichia coli	trimethoprim	DSI	A-a	134	111	167	0	1.37551	LightGBM	A	scheme	diaminopyrimidine antibiotic
0.75508	0.5	0	0	Escherichia coli	trimethoprim	DSI	A-a	134	111	168	0	1.37551	LightGBM	A	scheme	diaminopyrimidine antibiotic
0.791111	0.5	0	0	Escherichia coli	trimethoprim	DSI	A-a	134	111	168	0	1.37551	LightGBM	A	scheme	diaminopyrimidine antibiotic
0.757888	0.509868	0.53	0.0163158	Escherichia coli	trimethoprim	DSI	A-a	134	111	168	0	1.37551	LightGBM	A	scheme	diaminopyrimidine antibiotic
0.802992	0.5	0	0	Escherichia coli	trimethoprim	DSI	A-a	135	111	168	0	1.37551	LightGBM	A	scheme	diaminopyrimidine antibiotic
0.805351	0.761207	0.671875	1	Escherichia coli	trimethoprim	DSI	A-b	134	110	0	81	1.37551	LightGBM	A	scheme	diaminopyrimidine antibiotic
0.780797	0.751034	0.680171	1	Escherichia coli	trimethoprim	DSI	A-b	134	110	0	81	1.37551	LightGBM	A	scheme	diaminopyrimidine antibiotic
0.797081	0.755862	0.671492	1	Escherichia coli	trimethoprim	DSI	A-b	134	110	0	81	1.37551	LightGBM	A	scheme	diaminopyrimidine antibiotic
0.752937	0.74069	0.665369	0.965517	Escherichia coli	trimethoprim	DSI	A-b	134	111	0	81	1.37551	LightGBM	A	scheme	diaminopyrimidine antibiotic
0.800083	0.751207	0.664313	1	Escherichia coli	trimethoprim	DSI	A-b	134	111	0	81	1.37551	LightGBM	A	scheme	diaminopyrimidine antibiotic
0.819316	0.746552	0.669209	1	Escherichia coli	trimethoprim	DSI	A-b	134	111	0	81	1.37551	LightGBM	A	scheme	diaminopyrimidine antibiotic
0.7672	0.745862	0.672697	1	Escherichia coli	trimethoprim	DSI	A-b	134	111	0	81	1.37551	LightGBM	A	scheme	diaminopyrimidine antibiotic
0.790642	0.741552	0.667969	1	Escherichia coli	trimethoprim	DSI	A-b	134	111	0	81	1.37551	LightGBM	A	scheme	diaminopyrimidine antibiotic
0.800482	0.745345	0.66866	1	Escherichia coli	trimethoprim	DSI	A-b	134	111	0	81	1.37551	LightGBM	A	scheme	diaminopyrimidine antibiotic
0.780672	0.76	0.675223	1	Escherichia coli	trimethoprim	DSI	A-b	135	111	0	81	1.37551	LightGBM	A	scheme	diaminopyrimidine antibiotic
0.962975	0.818182	1	0.636364	Escherichia coli	trimethoprim	DSI	A-c	116	0	185	99	1.37551	LightGBM	A	scheme	diaminopyrimidine antibiotic
0.89219	0.814091	0.894667	0.727273	Escherichia coli	trimethoprim	DSI	A-c	116	0	185	99	1.37551	LightGBM	A	scheme	diaminopyrimidine antibiotic
0.959008	0.793636	0.93125	0.636364	Escherichia coli	trimethoprim	DSI	A-c	116	0	185	99	1.37551	LightGBM	A	scheme	diaminopyrimidine antibiotic
0.760537	0.671818	0.702693	0.636364	Escherichia coli	trimethoprim	DSI	A-c	116	0	185	99	1.37551	LightGBM	A	scheme	diaminopyrimidine antibiotic
0.938017	0.817273	0.884	0.727273	Escherichia coli	trimethoprim	DSI	A-c	116	0	185	99	1.37551	LightGBM	A	scheme	diaminopyrimidine antibiotic
0.959174	0.863636	1	0.727273	Escherichia coli	trimethoprim	DSI	A-c	116	0	185	99	1.37551	LightGBM	A	scheme	diaminopyrimidine antibiotic
0.925455	0.766364	0.879722	0.636364	Escherichia coli	trimethoprim	DSI	A-c	116	0	186	99	1.37551	LightGBM	A	scheme	diaminopyrimidine antibiotic
0.940992	0.814091	0.884889	0.727273	Escherichia coli	trimethoprim	DSI	A-c	116	0	186	99	1.37551	LightGBM	A	scheme	diaminopyrimidine antibiotic
0.934959	0.930455	0.951818	0.909091	Escherichia coli	trimethoprim	DSI	A-c	116	0	186	99	1.37551	LightGBM	A	scheme	diaminopyrimidine antibiotic
0.89657	0.788182	0.76746	0.818182	Escherichia coli	trimethoprim	DSI	A-c	117	0	186	99	1.37551	LightGBM	A	scheme	diaminopyrimidine antibiotic
0.91595	0.748182	0.934286	0.545455	Escherichia coli	trimethoprim	DSI	A-d	0	92	185	99	1.37551	LightGBM	A	scheme	diaminopyrimidine antibiotic
0.794298	0.700909	0.814524	0.545455	Escherichia coli	trimethoprim	DSI	A-d	0	92	185	99	1.37551	LightGBM	A	scheme	diaminopyrimidine antibiotic
0.936198	0.885909	0.943	0.818182	Escherichia coli	trimethoprim	DSI	A-d	0	92	185	99	1.37551	LightGBM	A	scheme	diaminopyrimidine antibiotic
0.73405	0.629545	0.662935	0.545455	Escherichia coli	trimethoprim	DSI	A-d	0	93	185	99	1.37551	LightGBM	A	scheme	diaminopyrimidine antibiotic
0.979256	0.863636	1	0.727273	Escherichia coli	trimethoprim	DSI	A-d	0	93	185	99	1.37551	LightGBM	A	scheme	diaminopyrimidine antibiotic
0.950661	0.839091	0.943333	0.727273	Escherichia coli	trimethoprim	DSI	A-d	0	93	185	99	1.37551	LightGBM	A	scheme	diaminopyrimidine antibiotic
0.858595	0.746818	0.815056	0.636364	Escherichia coli	trimethoprim	DSI	A-d	0	93	186	99	1.37551	LightGBM	A	scheme	diaminopyrimidine antibiotic
1	0.863636	1	0.727273	Escherichia coli	trimethoprim	DSI	A-d	0	93	186	99	1.37551	LightGBM	A	scheme	diaminopyrimidine antibiotic
0.93	0.912273	0.905758	0.909091	Escherichia coli	trimethoprim	DSI	A-d	0	93	186	99	1.37551	LightGBM	A	scheme	diaminopyrimidine antibiotic
0.921322	0.856818	0.819873	0.909091	Escherichia coli	trimethoprim	DSI	A-d	0	93	186	99	1.37551	LightGBM	A	scheme	diaminopyrimidine antibiotic
0.578668	0.5	0	0	Escherichia coli	trimethoprim	DSI	A-a	134	110	123	0	1.30811	LightGBM	A	scheme	diaminopyrimidine antibiotic
0.565493	0.5	0	0	Escherichia coli	trimethoprim	DSI	A-a	134	110	123	0	1.30811	LightGBM	A	scheme	diaminopyrimidine antibiotic
0.659234	0.5	0	0	Escherichia coli	trimethoprim	DSI	A-a	134	110	123	0	1.30811	LightGBM	A	scheme	diaminopyrimidine antibiotic
0.617016	0.5	0	0	Escherichia coli	trimethoprim	DSI	A-a	134	111	123	0	1.30811	LightGBM	A	scheme	diaminopyrimidine antibiotic
0.589183	0.5	0	0	Escherichia coli	trimethoprim	DSI	A-a	134	111	123	0	1.30811	LightGBM	A	scheme	diaminopyrimidine antibiotic
0.57391	0.5	0	0	Escherichia coli	trimethoprim	DSI	A-a	134	111	123	0	1.30811	LightGBM	A	scheme	diaminopyrimidine antibiotic
0.619913	0.5	0	0	Escherichia coli	trimethoprim	DSI	A-a	134	111	123	0	1.30811	LightGBM	A	scheme	diaminopyrimidine antibiotic
0.567011	0.5	0	0	Escherichia coli	trimethoprim	DSI	A-a	134	111	124	0	1.30811	LightGBM	A	scheme	diaminopyrimidine antibiotic
0.611823	0.504545	0.22	0.00787879	Escherichia coli	trimethoprim	DSI	A-a	134	111	124	0	1.30811	LightGBM	A	scheme	diaminopyrimidine antibiotic
0.520294	0.503788	0.24	0.00606061	Escherichia coli	trimethoprim	DSI	A-a	135	111	124	0	1.30811	LightGBM	A	scheme	diaminopyrimidine antibiotic
0.565303	0.553485	0.529438	1	Escherichia coli	trimethoprim	DSI	A-b	134	110	0	112	1.30811	LightGBM	A	scheme	diaminopyrimidine antibiotic
0.601382	0.551061	0.53045	1	Escherichia coli	trimethoprim	DSI	A-b	134	110	0	112	1.30811	LightGBM	A	scheme	diaminopyrimidine antibiotic
0.628595	0.557576	0.529907	1	Escherichia coli	trimethoprim	DSI	A-b	134	110	0	112	1.30811	LightGBM	A	scheme	diaminopyrimidine antibiotic
0.675028	0.553939	0.53029	1	Escherichia coli	trimethoprim	DSI	A-b	134	111	0	112	1.30811	LightGBM	A	scheme	diaminopyrimidine antibiotic
0.541589	0.552121	0.52984	1	Escherichia coli	trimethoprim	DSI	A-b	134	111	0	112	1.30811	LightGBM	A	scheme	diaminopyrimidine antibiotic
0.605464	0.550781	0.527635	1	Escherichia coli	trimethoprim	DSI	A-b	134	111	0	113	1.30811	LightGBM	A	scheme	diaminopyrimidine antibiotic
0.630742	0.555469	0.529113	1	Escherichia coli	trimethoprim	DSI	A-b	134	111	0	113	1.30811	LightGBM	A	scheme	diaminopyrimidine antibiotic
0.59376	0.5475	0.528677	1	Escherichia coli	trimethoprim	DSI	A-b	134	111	0	113	1.30811	LightGBM	A	scheme	diaminopyrimidine antibiotic
0.58083	0.554844	0.527098	1	Escherichia coli	trimethoprim	DSI	A-b	134	111	0	113	1.30811	LightGBM	A	scheme	diaminopyrimidine antibiotic
0.583281	0.554688	0.528779	1	Escherichia coli	trimethoprim	DSI	A-b	135	111	0	113	1.30811	LightGBM	A	scheme	diaminopyrimidine antibiotic
0.891111	0.77	0.841667	0.666667	Escherichia coli	trimethoprim	DSI	A-c	116	0	141	130	1.30811	LightGBM	A	scheme	diaminopyrimidine antibiotic
0.870356	0.743333	0.700175	0.866667	Escherichia coli	trimethoprim	DSI	A-c	116	0	141	130	1.30811	LightGBM	A	scheme	diaminopyrimidine antibiotic
0.718178	0.676	0.681429	0.666667	Escherichia coli	trimethoprim	DSI	A-c	116	0	141	130	1.30811	LightGBM	A	scheme	diaminopyrimidine antibiotic
0.803644	0.741333	0.780769	0.666667	Escherichia coli	trimethoprim	DSI	A-c	116	0	141	130	1.30811	LightGBM	A	scheme	diaminopyrimidine antibiotic
0.850667	0.712667	0.700333	0.733333	Escherichia coli	trimethoprim	DSI	A-c	116	0	141	130	1.30811	LightGBM	A	scheme	diaminopyrimidine antibiotic
0.851122	0.769643	0.758718	0.785714	Escherichia coli	trimethoprim	DSI	A-c	116	0	141	131	1.30811	LightGBM	A	scheme	diaminopyrimidine antibiotic
0.871429	0.826429	0.92	0.714286	Escherichia coli	trimethoprim	DSI	A-c	116	0	141	131	1.30811	LightGBM	A	scheme	diaminopyrimidine antibiotic
0.771786	0.83	0.809714	0.857143	Escherichia coli	trimethoprim	DSI	A-c	116	0	142	131	1.30811	LightGBM	A	scheme	diaminopyrimidine antibiotic
0.805255	0.685357	0.707308	0.642857	Escherichia coli	trimethoprim	DSI	A-c	116	0	142	131	1.30811	LightGBM	A	scheme	diaminopyrimidine antibiotic
0.771429	0.753571	0.831273	0.642857	Escherichia coli	trimethoprim	DSI	A-c	117	0	142	131	1.30811	LightGBM	A	scheme	diaminopyrimidine antibiotic
0.907156	0.872667	0.834338	0.933333	Escherichia coli	trimethoprim	DSI	A-d	0	92	141	130	1.30811	LightGBM	A	scheme	diaminopyrimidine antibiotic
0.788911	0.748	0.68	0.933333	Escherichia coli	trimethoprim	DSI	A-d	0	92	141	130	1.30811	LightGBM	A	scheme	diaminopyrimidine antibiotic
0.683867	0.551333	0.543309	0.6	Escherichia coli	trimethoprim	DSI	A-d	0	92	141	130	1.30811	LightGBM	A	scheme	diaminopyrimidine antibiotic
0.878756	0.803333	0.850385	0.733333	Escherichia coli	trimethoprim	DSI	A-d	0	93	141	130	1.30811	LightGBM	A	scheme	diaminopyrimidine antibiotic
0.824667	0.712667	0.683137	0.8	Escherichia coli	trimethoprim	DSI	A-d	0	93	141	130	1.30811	LightGBM	A	scheme	diaminopyrimidine antibiotic
0.842704	0.663929	0.692364	0.571429	Escherichia coli	trimethoprim	DSI	A-d	0	93	141	131	1.30811	LightGBM	A	scheme	diaminopyrimidine antibiotic
0.90051	0.896786	0.931538	0.857143	Escherichia coli	trimethoprim	DSI	A-d	0	93	141	131	1.30811	LightGBM	A	scheme	diaminopyrimidine antibiotic
0.745459	0.731429	0.667789	0.928571	Escherichia coli	trimethoprim	DSI	A-d	0	93	142	131	1.30811	LightGBM	A	scheme	diaminopyrimidine antibiotic
0.785357	0.758214	0.751667	0.785714	Escherichia coli	trimethoprim	DSI	A-d	0	93	142	131	1.30811	LightGBM	A	scheme	diaminopyrimidine antibiotic
0.763265	0.689286	0.707885	0.642857	Escherichia coli	trimethoprim	DSI	A-d	0	93	142	131	1.30811	LightGBM	A	scheme	diaminopyrimidine antibiotic
0.645896	0.5	0	0	Klebsiella pneumoniae	amikacin	PSI	A-a	212	81	321	0	4.30897	LightGBM	A	scheme	aminoglycoside antibiotic
0.667881	0.5	0	0	Klebsiella pneumoniae	amikacin	PSI	A-a	212	82	321	0	4.30897	LightGBM	A	scheme	aminoglycoside antibiotic
0.539931	0.5	0	0	Klebsiella pneumoniae	amikacin	PSI	A-a	212	82	321	0	4.30897	LightGBM	A	scheme	aminoglycoside antibiotic
0.66387	0.5	0	0	Klebsiella pneumoniae	amikacin	PSI	A-a	212	82	321	0	4.30897	LightGBM	A	scheme	aminoglycoside antibiotic
0.763567	0.5	0	0	Klebsiella pneumoniae	amikacin	PSI	A-a	212	82	321	0	4.30897	LightGBM	A	scheme	aminoglycoside antibiotic
0.687832	0.5	0	0	Klebsiella pneumoniae	amikacin	PSI	A-a	212	82	321	0	4.30897	LightGBM	A	scheme	aminoglycoside antibiotic
0.559664	0.5	0	0	Klebsiella pneumoniae	amikacin	PSI	A-a	213	82	321	0	4.30897	LightGBM	A	scheme	aminoglycoside antibiotic
0.712058	0.5	0	0	Klebsiella pneumoniae	amikacin	PSI	A-a	213	82	322	0	4.30897	LightGBM	A	scheme	aminoglycoside antibiotic
0.599436	0.5	0	0	Klebsiella pneumoniae	amikacin	PSI	A-a	213	82	322	0	4.30897	LightGBM	A	scheme	aminoglycoside antibiotic
0.698575	0.5	0	0	Klebsiella pneumoniae	amikacin	PSI	A-a	213	82	322	0	4.30897	LightGBM	A	scheme	aminoglycoside antibiotic
0.414816	0.4306	0.462068	0.8	Klebsiella pneumoniae	amikacin	PSI	A-b	212	81	0	39	4.30897	LightGBM	A	scheme	aminoglycoside antibiotic
0.442688	0.4516	0.471416	0.84	Klebsiella pneumoniae	amikacin	PSI	A-b	212	82	0	39	4.30897	LightGBM	A	scheme	aminoglycoside antibiotic
0.393936	0.4604	0.477808	0.84	Klebsiella pneumoniae	amikacin	PSI	A-b	212	82	0	39	4.30897	LightGBM	A	scheme	aminoglycoside antibiotic
0.437208	0.458	0.469789	0.72	Klebsiella pneumoniae	amikacin	PSI	A-b	212	82	0	39	4.30897	LightGBM	A	scheme	aminoglycoside antibiotic
0.459375	0.447083	0.471677	0.833333	Klebsiella pneumoniae	amikacin	PSI	A-b	212	82	0	40	4.30897	LightGBM	A	scheme	aminoglycoside antibiotic
0.406068	0.428958	0.457861	0.791667	Klebsiella pneumoniae	amikacin	PSI	A-b	212	82	0	40	4.30897	LightGBM	A	scheme	aminoglycoside antibiotic
0.433082	0.403333	0.441514	0.75	Klebsiella pneumoniae	amikacin	PSI	A-b	213	82	0	40	4.30897	LightGBM	A	scheme	aminoglycoside antibiotic
0.477995	0.47375	0.484975	0.75	Klebsiella pneumoniae	amikacin	PSI	A-b	213	82	0	40	4.30897	LightGBM	A	scheme	aminoglycoside antibiotic
0.459731	0.471458	0.484583	0.875	Klebsiella pneumoniae	amikacin	PSI	A-b	213	82	0	40	4.30897	LightGBM	A	scheme	aminoglycoside antibiotic
0.52658	0.454375	0.473261	0.833333	Klebsiella pneumoniae	amikacin	PSI	A-b	213	82	0	40	4.30897	LightGBM	A	scheme	aminoglycoside antibiotic
0.576531	0.5	0	0	Klebsiella pneumoniae	amikacin	PSI	A-c	194	0	339	57	4.30897	LightGBM	A	scheme	aminoglycoside antibiotic
0.610612	0.5	0	0	Klebsiella pneumoniae	amikacin	PSI	A-c	194	0	339	57	4.30897	LightGBM	A	scheme	aminoglycoside antibiotic
0.494388	0.5	0	0	Klebsiella pneumoniae	amikacin	PSI	A-c	194	0	339	57	4.30897	LightGBM	A	scheme	aminoglycoside antibiotic
0.553367	0.5	0	0	Klebsiella pneumoniae	amikacin	PSI	A-c	194	0	339	57	4.30897	LightGBM	A	scheme	aminoglycoside antibiotic
0.6125	0.5	0	0	Klebsiella pneumoniae	amikacin	PSI	A-c	194	0	339	58	4.30897	LightGBM	A	scheme	aminoglycoside antibiotic
0.530278	0.5	0	0	Klebsiella pneumoniae	amikacin	PSI	A-c	194	0	339	58	4.30897	LightGBM	A	scheme	aminoglycoside antibiotic
0.7875	0.5	0	0	Klebsiella pneumoniae	amikacin	PSI	A-c	195	0	339	58	4.30897	LightGBM	A	scheme	aminoglycoside antibiotic
0.548056	0.5	0	0	Klebsiella pneumoniae	amikacin	PSI	A-c	195	0	340	58	4.30897	LightGBM	A	scheme	aminoglycoside antibiotic
0.663611	0.5	0	0	Klebsiella pneumoniae	amikacin	PSI	A-c	195	0	340	58	4.30897	LightGBM	A	scheme	aminoglycoside antibiotic
0.803056	0.5	0	0	Klebsiella pneumoniae	amikacin	PSI	A-c	195	0	340	58	4.30897	LightGBM	A	scheme	aminoglycoside antibiotic
0.611837	0.475714	0	0	Klebsiella pneumoniae	amikacin	PSI	A-d	0	63	339	57	4.30897	LightGBM	A	scheme	aminoglycoside antibiotic
0.596939	0.488571	0	0	Klebsiella pneumoniae	amikacin	PSI	A-d	0	64	339	57	4.30897	LightGBM	A	scheme	aminoglycoside antibiotic
0.462857	0.463571	0	0	Klebsiella pneumoniae	amikacin	PSI	A-d	0	64	339	57	4.30897	LightGBM	A	scheme	aminoglycoside antibiotic
0.80051	0.626429	0.93	0.285714	Klebsiella pneumoniae	amikacin	PSI	A-d	0	64	339	57	4.30897	LightGBM	A	scheme	aminoglycoside antibiotic
0.783333	0.583333	1	0.166667	Klebsiella pneumoniae	amikacin	PSI	A-d	0	64	339	58	4.30897	LightGBM	A	scheme	aminoglycoside antibiotic
0.742917	0.528333	0.7275	0.166667	Klebsiella pneumoniae	amikacin	PSI	A-d	0	64	339	58	4.30897	LightGBM	A	scheme	aminoglycoside antibiotic
0.506806	0.454167	0	0	Klebsiella pneumoniae	amikacin	PSI	A-d	0	64	339	58	4.30897	LightGBM	A	scheme	aminoglycoside antibiotic
0.862361	0.49	0	0	Klebsiella pneumoniae	amikacin	PSI	A-d	0	64	340	58	4.30897	LightGBM	A	scheme	aminoglycoside antibiotic
0.724444	0.47	0	0	Klebsiella pneumoniae	amikacin	PSI	A-d	0	64	340	58	4.30897	LightGBM	A	scheme	aminoglycoside antibiotic
0.623472	0.543333	0.7925	0.166667	Klebsiella pneumoniae	amikacin	PSI	A-d	0	64	340	58	4.30897	LightGBM	A	scheme	aminoglycoside antibiotic
0.423416	0.5	0	0	Klebsiella pneumoniae	amikacin	PSI	A-a	212	81	38	0	2.05889	LightGBM	A	scheme	aminoglycoside antibiotic
0.333448	0.5	0	0	Klebsiella pneumoniae	amikacin	PSI	A-a	212	82	38	0	2.05889	LightGBM	A	scheme	aminoglycoside antibiotic
0.418368	0.5	0	0	Klebsiella pneumoniae	amikacin	PSI	A-a	212	82	38	0	2.05889	LightGBM	A	scheme	aminoglycoside antibiotic
0.5	0.5	0	0	Klebsiella pneumoniae	amikacin	PSI	A-a	212	82	39	0	2.05889	LightGBM	A	scheme	aminoglycoside antibiotic
0.295694	0.5	0	0	Klebsiella pneumoniae	amikacin	PSI	A-a	212	82	39	0	2.05889	LightGBM	A	scheme	aminoglycoside antibiotic
0.367578	0.5	0	0	Klebsiella pneumoniae	amikacin	PSI	A-a	212	82	39	0	2.05889	LightGBM	A	scheme	aminoglycoside antibiotic
0.267682	0.5	0	0	Klebsiella pneumoniae	amikacin	PSI	A-a	213	82	39	0	2.05889	LightGBM	A	scheme	aminoglycoside antibiotic
0.282474	0.5	0	0	Klebsiella pneumoniae	amikacin	PSI	A-a	213	82	39	0	2.05889	LightGBM	A	scheme	aminoglycoside antibiotic
0.482083	0.5	0	0	Klebsiella pneumoniae	amikacin	PSI	A-a	213	82	39	0	2.05889	LightGBM	A	scheme	aminoglycoside antibiotic
0.373134	0.5	0	0	Klebsiella pneumoniae	amikacin	PSI	A-a	213	82	39	0	2.05889	LightGBM	A	scheme	aminoglycoside antibiotic
0.576138	0.531961	0.515916	1	Klebsiella pneumoniae	amikacin	PSI	A-b	212	81	0	275	2.05889	LightGBM	A	scheme	aminoglycoside antibiotic
0.545075	0.54049	0.520974	1	Klebsiella pneumoniae	amikacin	PSI	A-b	212	82	0	275	2.05889	LightGBM	A	scheme	aminoglycoside antibiotic
0.631555	0.541961	0.520448	1	Klebsiella pneumoniae	amikacin	PSI	A-b	212	82	0	275	2.05889	LightGBM	A	scheme	aminoglycoside antibiotic
0.608256	0.54	0.520864	1	Klebsiella pneumoniae	amikacin	PSI	A-b	212	82	0	275	2.05889	LightGBM	A	scheme	aminoglycoside antibiotic
0.614223	0.522843	0.512017	1	Klebsiella pneumoniae	amikacin	PSI	A-b	212	82	0	275	2.05889	LightGBM	A	scheme	aminoglycoside antibiotic
0.589462	0.540588	0.520347	1	Klebsiella pneumoniae	amikacin	PSI	A-b	212	82	0	275	2.05889	LightGBM	A	scheme	aminoglycoside antibiotic
0.617046	0.5395	0.521413	1	Klebsiella pneumoniae	amikacin	PSI	A-b	213	82	0	276	2.05889	LightGBM	A	scheme	aminoglycoside antibiotic
0.612494	0.5411	0.520601	1	Klebsiella pneumoniae	amikacin	PSI	A-b	213	82	0	276	2.05889	LightGBM	A	scheme	aminoglycoside antibiotic
0.583378	0.5398	0.520559	1	Klebsiella pneumoniae	amikacin	PSI	A-b	213	82	0	276	2.05889	LightGBM	A	scheme	aminoglycoside antibiotic
0.68847	0.5389	0.520386	1	Klebsiella pneumoniae	amikacin	PSI	A-b	213	82	0	276	2.05889	LightGBM	A	scheme	aminoglycoside antibiotic
0.944898	0.571429	0.538462	1	Klebsiella pneumoniae	amikacin	PSI	A-c	194	0	56	293	2.05889	LightGBM	A	scheme	aminoglycoside antibiotic
0.57051	0.5	0.5	1	Klebsiella pneumoniae	amikacin	PSI	A-c	194	0	56	293	2.05889	LightGBM	A	scheme	aminoglycoside antibiotic
0.682755	0.552143	0.530769	0.974286	Klebsiella pneumoniae	amikacin	PSI	A-c	194	0	56	293	2.05889	LightGBM	A	scheme	aminoglycoside antibiotic
0.888056	0.583333	0.545455	1	Klebsiella pneumoniae	amikacin	PSI	A-c	194	0	57	293	2.05889	LightGBM	A	scheme	aminoglycoside antibiotic
0.756944	0.5	0.5	1	Klebsiella pneumoniae	amikacin	PSI	A-c	194	0	57	293	2.05889	LightGBM	A	scheme	aminoglycoside antibiotic
0.903472	0.583333	0.545455	1	Klebsiella pneumoniae	amikacin	PSI	A-c	194	0	57	293	2.05889	LightGBM	A	scheme	aminoglycoside antibiotic
0.809722	0.583333	0.545455	1	Klebsiella pneumoniae	amikacin	PSI	A-c	195	0	57	294	2.05889	LightGBM	A	scheme	aminoglycoside antibiotic
0.779444	0.5	0.5	1	Klebsiella pneumoniae	amikacin	PSI	A-c	195	0	57	294	2.05889	LightGBM	A	scheme	aminoglycoside antibiotic
0.956389	0.57	0.536818	0.97	Klebsiella pneumoniae	amikacin	PSI	A-c	195	0	57	294	2.05889	LightGBM	A	scheme	aminoglycoside antibiotic
0.849167	0.75	0.666667	1	Klebsiella pneumoniae	amikacin	PSI	A-c	195	0	57	294	2.05889	LightGBM	A	scheme	aminoglycoside antibiotic
0.779184	0.5	0.5	1	Klebsiella pneumoniae	amikacin	PSI	A-d	0	63	56	293	2.05889	LightGBM	A	scheme	aminoglycoside antibiotic
0.584388	0.5	0.5	1	Klebsiella pneumoniae	amikacin	PSI	A-d	0	64	56	293	2.05889	LightGBM	A	scheme	aminoglycoside antibiotic
0.700612	0.5	0.5	1	Klebsiella pneumoniae	amikacin	PSI	A-d	0	64	56	293	2.05889	LightGBM	A	scheme	aminoglycoside antibiotic
0.906667	0.5	0.5	1	Klebsiella pneumoniae	amikacin	PSI	A-d	0	64	57	293	2.05889	LightGBM	A	scheme	aminoglycoside antibiotic
0.746111	0.5	0.5	1	Klebsiella pneumoniae	amikacin	PSI	A-d	0	64	57	293	2.05889	LightGBM	A	scheme	aminoglycoside antibiotic
0.797778	0.5	0.5	1	Klebsiella pneumoniae	amikacin	PSI	A-d	0	64	57	293	2.05889	LightGBM	A	scheme	aminoglycoside antibiotic
0.900417	0.5	0.5	1	Klebsiella pneumoniae	amikacin	PSI	A-d	0	64	57	294	2.05889	LightGBM	A	scheme	aminoglycoside antibiotic
0.861944	0.5	0.5	1	Klebsiella pneumoniae	amikacin	PSI	A-d	0	64	57	294	2.05889	LightGBM	A	scheme	aminoglycoside antibiotic
0.976944	0.5	0.5	1	Klebsiella pneumoniae	amikacin	PSI	A-d	0	64	57	294	2.05889	LightGBM	A	scheme	aminoglycoside antibiotic
0.579444	0.5	0.5	1	Klebsiella pneumoniae	amikacin	PSI	A-d	0	64	57	294	2.05889	LightGBM	A	scheme	aminoglycoside antibiotic
0.706633	0.5	0	0	Klebsiella pneumoniae	amikacin	PSI	A-a	212	81	68	0	1.9461	LightGBM	A	scheme	aminoglycoside antibiotic
0.728297	0.5	0	0	Klebsiella pneumoniae	amikacin	PSI	A-a	212	82	68	0	1.9461	LightGBM	A	scheme	aminoglycoside antibiotic
0.856352	0.5	0	0	Klebsiella pneumoniae	amikacin	PSI	A-a	212	82	68	0	1.9461	LightGBM	A	scheme	aminoglycoside antibiotic
0.858272	0.5	0	0	Klebsiella pneumoniae	amikacin	PSI	A-a	212	82	68	0	1.9461	LightGBM	A	scheme	aminoglycoside antibiotic
0.809898	0.5	0	0	Klebsiella pneumoniae	amikacin	PSI	A-a	212	82	68	0	1.9461	LightGBM	A	scheme	aminoglycoside antibiotic
0.684184	0.5	0	0	Klebsiella pneumoniae	amikacin	PSI	A-a	212	82	68	0	1.9461	LightGBM	A	scheme	aminoglycoside antibiotic
0.428292	0.5	0	0	Klebsiella pneumoniae	amikacin	PSI	A-a	213	82	69	0	1.9461	LightGBM	A	scheme	aminoglycoside antibiotic
0.638217	0.5	0	0	Klebsiella pneumoniae	amikacin	PSI	A-a	213	82	69	0	1.9461	LightGBM	A	scheme	aminoglycoside antibiotic
0.676173	0.5	0	0	Klebsiella pneumoniae	amikacin	PSI	A-a	213	82	69	0	1.9461	LightGBM	A	scheme	aminoglycoside antibiotic
0.822071	0.5	0	0	Klebsiella pneumoniae	amikacin	PSI	A-a	213	82	69	0	1.9461	LightGBM	A	scheme	aminoglycoside antibiotic
0.480364	0.5	0.5	1	Klebsiella pneumoniae	amikacin	PSI	A-b	212	81	0	300	1.9461	LightGBM	A	scheme	aminoglycoside antibiotic
0.475036	0.5	0.5	1	Klebsiella pneumoniae	amikacin	PSI	A-b	212	82	0	300	1.9461	LightGBM	A	scheme	aminoglycoside antibiotic
0.449815	0.5	0.5	1	Klebsiella pneumoniae	amikacin	PSI	A-b	212	82	0	300	1.9461	LightGBM	A	scheme	aminoglycoside antibiotic
0.499983	0.5	0.5	1	Klebsiella pneumoniae	amikacin	PSI	A-b	212	82	0	300	1.9461	LightGBM	A	scheme	aminoglycoside antibiotic
0.462837	0.5	0.5	1	Klebsiella pneumoniae	amikacin	PSI	A-b	212	82	0	301	1.9461	LightGBM	A	scheme	aminoglycoside antibiotic
0.451999	0.5	0.5	1	Klebsiella pneumoniae	amikacin	PSI	A-b	212	82	0	301	1.9461	LightGBM	A	scheme	aminoglycoside antibiotic
0.484366	0.5	0.5	1	Klebsiella pneumoniae	amikacin	PSI	A-b	213	82	0	301	1.9461	LightGBM	A	scheme	aminoglycoside antibiotic
0.415098	0.5	0.5	1	Klebsiella pneumoniae	amikacin	PSI	A-b	213	82	0	301	1.9461	LightGBM	A	scheme	aminoglycoside antibiotic
0.500648	0.5	0.5	1	Klebsiella pneumoniae	amikacin	PSI	A-b	213	82	0	301	1.9461	LightGBM	A	scheme	aminoglycoside antibiotic
0.482211	0.5	0.5	1	Klebsiella pneumoniae	amikacin	PSI	A-b	213	82	0	301	1.9461	LightGBM	A	scheme	aminoglycoside antibiotic
1	1	1	1	Klebsiella pneumoniae	amikacin	PSI	A-c	194	0	86	318	1.9461	LightGBM	A	scheme	aminoglycoside antibiotic
0.9948	0.95	0.909091	1	Klebsiella pneumoniae	amikacin	PSI	A-c	194	0	86	318	1.9461	LightGBM	A	scheme	aminoglycoside antibiotic
0.9946	0.9205	0.904354	0.937	Klebsiella pneumoniae	amikacin	PSI	A-c	194	0	86	318	1.9461	LightGBM	A	scheme	aminoglycoside antibiotic
0.9734	0.95	0.909091	1	Klebsiella pneumoniae	amikacin	PSI	A-c	194	0	86	318	1.9461	LightGBM	A	scheme	aminoglycoside antibiotic
0.90065	0.85	0.769231	1	Klebsiella pneumoniae	amikacin	PSI	A-c	194	0	86	319	1.9461	LightGBM	A	scheme	aminoglycoside antibiotic
0.89215	0.9	0.833333	1	Klebsiella pneumoniae	amikacin	PSI	A-c	194	0	86	319	1.9461	LightGBM	A	scheme	aminoglycoside antibiotic
0.883086	0.888889	0.818182	1	Klebsiella pneumoniae	amikacin	PSI	A-c	195	0	87	319	1.9461	LightGBM	A	scheme	aminoglycoside antibiotic
0.907654	0.944444	0.9	1	Klebsiella pneumoniae	amikacin	PSI	A-c	195	0	87	319	1.9461	LightGBM	A	scheme	aminoglycoside antibiotic
0.93284	0.888889	0.818182	1	Klebsiella pneumoniae	amikacin	PSI	A-c	195	0	87	319	1.9461	LightGBM	A	scheme	aminoglycoside antibiotic
0.881543	0.888889	0.818182	1	Klebsiella pneumoniae	amikacin	PSI	A-c	195	0	87	319	1.9461	LightGBM	A	scheme	aminoglycoside antibiotic
1	0.85	0.769231	1	Klebsiella pneumoniae	amikacin	PSI	A-d	0	63	86	318	1.9461	LightGBM	A	scheme	aminoglycoside antibiotic
0.9921	0.95	0.909091	1	Klebsiella pneumoniae	amikacin	PSI	A-d	0	64	86	318	1.9461	LightGBM	A	scheme	aminoglycoside antibiotic
0.9266	0.95	0.909091	1	Klebsiella pneumoniae	amikacin	PSI	A-d	0	64	86	318	1.9461	LightGBM	A	scheme	aminoglycoside antibiotic
0.976	0.8855	0.830152	0.965	Klebsiella pneumoniae	amikacin	PSI	A-d	0	64	86	318	1.9461	LightGBM	A	scheme	aminoglycoside antibiotic
0.86405	0.8	0.714286	1	Klebsiella pneumoniae	amikacin	PSI	A-d	0	64	86	319	1.9461	LightGBM	A	scheme	aminoglycoside antibiotic
0.9349	0.8	0.714286	1	Klebsiella pneumoniae	amikacin	PSI	A-d	0	64	86	319	1.9461	LightGBM	A	scheme	aminoglycoside antibiotic
0.870247	0.888889	0.818182	1	Klebsiella pneumoniae	amikacin	PSI	A-d	0	64	87	319	1.9461	LightGBM	A	scheme	aminoglycoside antibiotic
0.897963	0.888889	0.818182	1	Klebsiella pneumoniae	amikacin	PSI	A-d	0	64	87	319	1.9461	LightGBM	A	scheme	aminoglycoside antibiotic
0.957346	0.833333	0.75	1	Klebsiella pneumoniae	amikacin	PSI	A-d	0	64	87	319	1.9461	LightGBM	A	scheme	aminoglycoside antibiotic
0.985679	0.833333	0.75	1	Klebsiella pneumoniae	amikacin	PSI	A-d	0	64	87	319	1.9461	LightGBM	A	scheme	aminoglycoside antibiotic
0.800171	0.514103	0.56619	0.0751282	Klebsiella pneumoniae	cefepime	CWSI	A-a	358	117	169	0	1.94251	LightGBM	A	scheme	cephalosporin
0.833458	0.5	0	0	Klebsiella pneumoniae	cefepime	CWSI	A-a	358	118	169	0	1.94251	LightGBM	A	scheme	cephalosporin
0.863708	0.53859	0.97	0.0805128	Klebsiella pneumoniae	cefepime	CWSI	A-a	358	118	169	0	1.94251	LightGBM	A	scheme	cephalosporin
0.821223	0.523205	0.719571	0.0764103	Klebsiella pneumoniae	cefepime	CWSI	A-a	358	118	169	0	1.94251	LightGBM	A	scheme	cephalosporin
0.843337	0.507692	0.51	0.0133333	Klebsiella pneumoniae	cefepime	CWSI	A-a	358	118	169	0	1.94251	LightGBM	A	scheme	cephalosporin
0.806371	0.538846	0.97	0.075641	Klebsiella pneumoniae	cefepime	CWSI	A-a	358	118	169	0	1.94251	LightGBM	A	scheme	cephalosporin
0.731578	0.528333	0.96	0.0528205	Klebsiella pneumoniae	cefepime	CWSI	A-a	358	118	169	0	1.94251	LightGBM	A	scheme	cephalosporin
0.806877	0.525256	0.94	0.0474359	Klebsiella pneumoniae	cefepime	CWSI	A-a	358	118	169	0	1.94251	LightGBM	A	scheme	cephalosporin
0.805159	0.523289	0.93	0.0473684	Klebsiella pneumoniae	cefepime	CWSI	A-a	359	118	170	0	1.94251	LightGBM	A	scheme	cephalosporin
0.75963	0.536711	0.99	0.0757895	Klebsiella pneumoniae	cefepime	CWSI	A-a	359	118	170	0	1.94251	LightGBM	A	scheme	cephalosporin
0.785643	0.573269	0.536768	1	Klebsiella pneumoniae	cefepime	CWSI	A-b	358	117	0	52	1.94251	LightGBM	A	scheme	cephalosporin
0.800037	0.577115	0.542018	0.961538	Klebsiella pneumoniae	cefepime	CWSI	A-b	358	118	0	52	1.94251	LightGBM	A	scheme	cephalosporin
0.821723	0.596923	0.554417	1	Klebsiella pneumoniae	cefepime	CWSI	A-b	358	118	0	52	1.94251	LightGBM	A	scheme	cephalosporin
0.864586	0.588077	0.548677	1	Klebsiella pneumoniae	cefepime	CWSI	A-b	358	118	0	52	1.94251	LightGBM	A	scheme	cephalosporin
0.822315	0.585192	0.548108	1	Klebsiella pneumoniae	cefepime	CWSI	A-b	358	118	0	52	1.94251	LightGBM	A	scheme	cephalosporin
0.765762	0.576346	0.542909	0.923077	Klebsiella pneumoniae	cefepime	CWSI	A-b	358	118	0	52	1.94251	LightGBM	A	scheme	cephalosporin
0.758143	0.603462	0.557666	0.961538	Klebsiella pneumoniae	cefepime	CWSI	A-b	358	118	0	52	1.94251	LightGBM	A	scheme	cephalosporin
0.766686	0.581731	0.539551	1	Klebsiella pneumoniae	cefepime	CWSI	A-b	358	118	0	52	1.94251	LightGBM	A	scheme	cephalosporin
0.731408	0.5932	0.555294	0.96	Klebsiella pneumoniae	cefepime	CWSI	A-b	359	118	0	53	1.94251	LightGBM	A	scheme	cephalosporin
0.785016	0.6172	0.562916	1	Klebsiella pneumoniae	cefepime	CWSI	A-b	359	118	0	53	1.94251	LightGBM	A	scheme	cephalosporin
0.925781	0.8125	1	0.625	Klebsiella pneumoniae	cefepime	CWSI	A-c	340	0	187	70	1.94251	LightGBM	A	scheme	cephalosporin
0.902969	0.625	1	0.25	Klebsiella pneumoniae	cefepime	CWSI	A-c	340	0	187	70	1.94251	LightGBM	A	scheme	cephalosporin
0.974531	0.625	1	0.25	Klebsiella pneumoniae	cefepime	CWSI	A-c	340	0	187	70	1.94251	LightGBM	A	scheme	cephalosporin
0.709688	0.53625	0.825	0.125	Klebsiella pneumoniae	cefepime	CWSI	A-c	340	0	187	70	1.94251	LightGBM	A	scheme	cephalosporin
0.823281	0.649375	0.827	0.375	Klebsiella pneumoniae	cefepime	CWSI	A-c	340	0	187	70	1.94251	LightGBM	A	scheme	cephalosporin
0.771563	0.8125	1	0.625	Klebsiella pneumoniae	cefepime	CWSI	A-c	340	0	187	70	1.94251	LightGBM	A	scheme	cephalosporin
0.871875	0.789375	0.94	0.625	Klebsiella pneumoniae	cefepime	CWSI	A-c	340	0	187	70	1.94251	LightGBM	A	scheme	cephalosporin
0.921406	0.75	1	0.5	Klebsiella pneumoniae	cefepime	CWSI	A-c	340	0	187	70	1.94251	LightGBM	A	scheme	cephalosporin
0.731837	0.74	0.875333	0.571429	Klebsiella pneumoniae	cefepime	CWSI	A-c	341	0	188	71	1.94251	LightGBM	A	scheme	cephalosporin
0.8	0.730714	0.874667	0.571429	Klebsiella pneumoniae	cefepime	CWSI	A-c	341	0	188	71	1.94251	LightGBM	A	scheme	cephalosporin
0.946406	0.8125	1	0.625	Klebsiella pneumoniae	cefepime	CWSI	A-d	0	99	187	70	1.94251	LightGBM	A	scheme	cephalosporin
0.809688	0.726875	0.914	0.5	Klebsiella pneumoniae	cefepime	CWSI	A-d	0	100	187	70	1.94251	LightGBM	A	scheme	cephalosporin
0.963281	0.875	1	0.75	Klebsiella pneumoniae	cefepime	CWSI	A-d	0	100	187	70	1.94251	LightGBM	A	scheme	cephalosporin
0.771328	0.644375	0.744429	0.5	Klebsiella pneumoniae	cefepime	CWSI	A-d	0	100	187	70	1.94251	LightGBM	A	scheme	cephalosporin
0.74375	0.6525	0.721905	0.5	Klebsiella pneumoniae	cefepime	CWSI	A-d	0	100	187	70	1.94251	LightGBM	A	scheme	cephalosporin
0.726406	0.605625	0.675857	0.5	Klebsiella pneumoniae	cefepime	CWSI	A-d	0	100	187	70	1.94251	LightGBM	A	scheme	cephalosporin
0.877969	0.815625	0.857738	0.75	Klebsiella pneumoniae	cefepime	CWSI	A-d	0	100	187	70	1.94251	LightGBM	A	scheme	cephalosporin
0.941719	0.765	0.864762	0.625	Klebsiella pneumoniae	cefepime	CWSI	A-d	0	100	187	70	1.94251	LightGBM	A	scheme	cephalosporin
0.724286	0.622143	0.893333	0.285714	Klebsiella pneumoniae	cefepime	CWSI	A-d	0	100	188	71	1.94251	LightGBM	A	scheme	cephalosporin
0.746531	0.475714	0.547	0.142857	Klebsiella pneumoniae	cefepime	CWSI	A-d	0	100	188	71	1.94251	LightGBM	A	scheme	cephalosporin
0.431387	0.516939	0.85	0.0381633	Klebsiella pneumoniae	cefepime	CWSI	A-a	358	117	255	0	1.99598	LightGBM	A	scheme	cephalosporin
0.492191	0.515102	0.78	0.0318367	Klebsiella pneumoniae	cefepime	CWSI	A-a	358	118	255	0	1.99598	LightGBM	A	scheme	cephalosporin
0.358971	0.511735	0.75	0.0208163	Klebsiella pneumoniae	cefepime	CWSI	A-a	358	118	255	0	1.99598	LightGBM	A	scheme	cephalosporin
0.490006	0.515204	0.89	0.0318367	Klebsiella pneumoniae	cefepime	CWSI	A-a	358	118	255	0	1.99598	LightGBM	A	scheme	cephalosporin
0.368698	0.515208	0.84	0.02875	Klebsiella pneumoniae	cefepime	CWSI	A-a	358	118	256	0	1.99598	LightGBM	A	scheme	cephalosporin
0.375992	0.517708	0.79	0.03	Klebsiella pneumoniae	cefepime	CWSI	A-a	358	118	256	0	1.99598	LightGBM	A	scheme	cephalosporin
0.420189	0.515	0.88	0.03125	Klebsiella pneumoniae	cefepime	CWSI	A-a	358	118	256	0	1.99598	LightGBM	A	scheme	cephalosporin
0.330627	0.511875	0.73	0.0252083	Klebsiella pneumoniae	cefepime	CWSI	A-a	358	118	256	0	1.99598	LightGBM	A	scheme	cephalosporin
0.478325	0.510521	0.75	0.0214583	Klebsiella pneumoniae	cefepime	CWSI	A-a	359	118	256	0	1.99598	LightGBM	A	scheme	cephalosporin
0.388207	0.515	0.83	0.0304167	Klebsiella pneumoniae	cefepime	CWSI	A-a	359	118	256	0	1.99598	LightGBM	A	scheme	cephalosporin
0.583397	0.5	0.5	1	Klebsiella pneumoniae	cefepime	CWSI	A-b	358	117	0	159	1.99598	LightGBM	A	scheme	cephalosporin
0.549387	0.5	0.5	1	Klebsiella pneumoniae	cefepime	CWSI	A-b	358	118	0	159	1.99598	LightGBM	A	scheme	cephalosporin
0.561693	0.5	0.5	1	Klebsiella pneumoniae	cefepime	CWSI	A-b	358	118	0	159	1.99598	LightGBM	A	scheme	cephalosporin
0.56027	0.5	0.5	1	Klebsiella pneumoniae	cefepime	CWSI	A-b	358	118	0	159	1.99598	LightGBM	A	scheme	cephalosporin
0.583951	0.5	0.5	1	Klebsiella pneumoniae	cefepime	CWSI	A-b	358	118	0	159	1.99598	LightGBM	A	scheme	cephalosporin
0.52545	0.501447	0.500933	1	Klebsiella pneumoniae	cefepime	CWSI	A-b	358	118	0	159	1.99598	LightGBM	A	scheme	cephalosporin
0.488508	0.5	0.5	1	Klebsiella pneumoniae	cefepime	CWSI	A-b	358	118	0	159	1.99598	LightGBM	A	scheme	cephalosporin
0.580438	0.5	0.5	1	Klebsiella pneumoniae	cefepime	CWSI	A-b	358	118	0	160	1.99598	LightGBM	A	scheme	cephalosporin
0.540088	0.5	0.5	1	Klebsiella pneumoniae	cefepime	CWSI	A-b	359	118	0	160	1.99598	LightGBM	A	scheme	cephalosporin
0.497261	0.5	0.5	1	Klebsiella pneumoniae	cefepime	CWSI	A-b	359	118	0	160	1.99598	LightGBM	A	scheme	cephalosporin
0.623613	0.5855	0.608778	0.45	Klebsiella pneumoniae	cefepime	CWSI	A-c	340	0	273	177	1.99598	LightGBM	A	scheme	cephalosporin
0.6441	0.56625	0.583176	0.45	Klebsiella pneumoniae	cefepime	CWSI	A-c	340	0	273	177	1.99598	LightGBM	A	scheme	cephalosporin
0.676488	0.6235	0.660625	0.5	Klebsiella pneumoniae	cefepime	CWSI	A-c	340	0	273	177	1.99598	LightGBM	A	scheme	cephalosporin
0.7239	0.699	0.722075	0.65	Klebsiella pneumoniae	cefepime	CWSI	A-c	340	0	273	177	1.99598	LightGBM	A	scheme	cephalosporin
0.660713	0.5885	0.677003	0.35	Klebsiella pneumoniae	cefepime	CWSI	A-c	340	0	274	177	1.99598	LightGBM	A	scheme	cephalosporin
0.560975	0.503	0.516657	0.35	Klebsiella pneumoniae	cefepime	CWSI	A-c	340	0	274	177	1.99598	LightGBM	A	scheme	cephalosporin
0.652425	0.512	0.521473	0.4	Klebsiella pneumoniae	cefepime	CWSI	A-c	340	0	274	177	1.99598	LightGBM	A	scheme	cephalosporin
0.609211	0.541842	0.575155	0.315789	Klebsiella pneumoniae	cefepime	CWSI	A-c	340	0	274	178	1.99598	LightGBM	A	scheme	cephalosporin
0.571967	0.558421	0.617476	0.315789	Klebsiella pneumoniae	cefepime	CWSI	A-c	341	0	274	178	1.99598	LightGBM	A	scheme	cephalosporin
0.817964	0.580263	0.741607	0.263158	Klebsiella pneumoniae	cefepime	CWSI	A-c	341	0	274	178	1.99598	LightGBM	A	scheme	cephalosporin
0.644362	0.576	0.604454	0.45	Klebsiella pneumoniae	cefepime	CWSI	A-d	0	99	273	177	1.99598	LightGBM	A	scheme	cephalosporin
0.731738	0.61725	0.664605	0.45	Klebsiella pneumoniae	cefepime	CWSI	A-d	0	100	273	177	1.99598	LightGBM	A	scheme	cephalosporin
0.6287	0.55475	0.572368	0.4	Klebsiella pneumoniae	cefepime	CWSI	A-d	0	100	273	177	1.99598	LightGBM	A	scheme	cephalosporin
0.731762	0.674	0.761109	0.5	Klebsiella pneumoniae	cefepime	CWSI	A-d	0	100	273	177	1.99598	LightGBM	A	scheme	cephalosporin
0.643925	0.5415	0.596806	0.25	Klebsiella pneumoniae	cefepime	CWSI	A-d	0	100	274	177	1.99598	LightGBM	A	scheme	cephalosporin
0.627088	0.5175	0.556698	0.2	Klebsiella pneumoniae	cefepime	CWSI	A-d	0	100	274	177	1.99598	LightGBM	A	scheme	cephalosporin
0.626737	0.543	0.554714	0.45	Klebsiella pneumoniae	cefepime	CWSI	A-d	0	100	274	177	1.99598	LightGBM	A	scheme	cephalosporin
0.659197	0.507632	0.519651	0.210526	Klebsiella pneumoniae	cefepime	CWSI	A-d	0	100	274	178	1.99598	LightGBM	A	scheme	cephalosporin
0.594307	0.570526	0.620597	0.368421	Klebsiella pneumoniae	cefepime	CWSI	A-d	0	100	274	178	1.99598	LightGBM	A	scheme	cephalosporin
0.773532	0.666579	0.9275	0.368421	Klebsiella pneumoniae	cefepime	CWSI	A-d	0	100	274	178	1.99598	LightGBM	A	scheme	cephalosporin
0.795368	0.6308	1	0.2464	Klebsiella pneumoniae	cefoxitin	CWSI	A-a	243	177	45	0	1.94618	LightGBM	A	scheme	cephamycin
0.779824	0.6168	0.867263	0.2732	Klebsiella pneumoniae	cefoxitin	CWSI	A-a	243	177	45	0	1.94618	LightGBM	A	scheme	cephamycin
0.86752	0.627	1	0.2632	Klebsiella pneumoniae	cefoxitin	CWSI	A-a	243	177	45	0	1.94618	LightGBM	A	scheme	cephamycin
0.8168	0.6298	1	0.2564	Klebsiella pneumoniae	cefoxitin	CWSI	A-a	243	177	45	0	1.94618	LightGBM	A	scheme	cephamycin
0.791848	0.6158	1	0.2172	Klebsiella pneumoniae	cefoxitin	CWSI	A-a	243	177	45	0	1.94618	LightGBM	A	scheme	cephamycin
0.824056	0.641	1	0.2916	Klebsiella pneumoniae	cefoxitin	CWSI	A-a	243	177	45	0	1.94618	LightGBM	A	scheme	cephamycin
0.80768	0.6544	0.884987	0.34	Klebsiella pneumoniae	cefoxitin	CWSI	A-a	243	177	45	0	1.94618	LightGBM	A	scheme	cephamycin
0.840672	0.5746	0.815146	0.1876	Klebsiella pneumoniae	cefoxitin	CWSI	A-a	243	178	45	0	1.94618	LightGBM	A	scheme	cephamycin
0.808056	0.6102	1	0.2224	Klebsiella pneumoniae	cefoxitin	CWSI	A-a	243	178	45	0	1.94618	LightGBM	A	scheme	cephamycin
0.833008	0.6312	1	0.2728	Klebsiella pneumoniae	cefoxitin	CWSI	A-a	243	178	45	0	1.94618	LightGBM	A	scheme	cephamycin
0.713356	0.5	0.5	1	Klebsiella pneumoniae	cefoxitin	CWSI	A-b	243	177	0	148	1.94618	LightGBM	A	scheme	cephamycin
0.654306	0.5	0.5	1	Klebsiella pneumoniae	cefoxitin	CWSI	A-b	243	177	0	148	1.94618	LightGBM	A	scheme	cephamycin
0.686728	0.5	0.5	1	Klebsiella pneumoniae	cefoxitin	CWSI	A-b	243	177	0	148	1.94618	LightGBM	A	scheme	cephamycin
0.647823	0.5	0.5	1	Klebsiella pneumoniae	cefoxitin	CWSI	A-b	243	177	0	148	1.94618	LightGBM	A	scheme	cephamycin
0.634116	0.5	0.5	1	Klebsiella pneumoniae	cefoxitin	CWSI	A-b	243	177	0	148	1.94618	LightGBM	A	scheme	cephamycin
0.589198	0.5	0.5	1	Klebsiella pneumoniae	cefoxitin	CWSI	A-b	243	177	0	149	1.94618	LightGBM	A	scheme	cephamycin
0.654429	0.5	0.5	1	Klebsiella pneumoniae	cefoxitin	CWSI	A-b	243	177	0	149	1.94618	LightGBM	A	scheme	cephamycin
0.681948	0.5	0.5	1	Klebsiella pneumoniae	cefoxitin	CWSI	A-b	243	178	0	149	1.94618	LightGBM	A	scheme	cephamycin
0.672878	0.5	0.5	1	Klebsiella pneumoniae	cefoxitin	CWSI	A-b	243	178	0	149	1.94618	LightGBM	A	scheme	cephamycin
0.627114	0.5	0.5	1	Klebsiella pneumoniae	cefoxitin	CWSI	A-b	243	178	0	149	1.94618	LightGBM	A	scheme	cephamycin
0.654082	0.662857	0.607677	0.894286	Klebsiella pneumoniae	cefoxitin	CWSI	A-c	225	0	63	166	1.94618	LightGBM	A	scheme	cephamycin
0.869592	0.707143	0.65969	0.837143	Klebsiella pneumoniae	cefoxitin	CWSI	A-c	225	0	63	166	1.94618	LightGBM	A	scheme	cephamycin
0.65398	0.624286	0.573949	0.787143	Klebsiella pneumoniae	cefoxitin	CWSI	A-c	225	0	63	166	1.94618	LightGBM	A	scheme	cephamycin
0.824694	0.762857	0.688333	0.938571	Klebsiella pneumoniae	cefoxitin	CWSI	A-c	225	0	63	166	1.94618	LightGBM	A	scheme	cephamycin
0.849796	0.567143	0.536667	0.84	Klebsiella pneumoniae	cefoxitin	CWSI	A-c	225	0	63	166	1.94618	LightGBM	A	scheme	cephamycin
0.723878	0.642857	0.583333	1	Klebsiella pneumoniae	cefoxitin	CWSI	A-c	225	0	63	167	1.94618	LightGBM	A	scheme	cephamycin
0.864694	0.642857	0.583333	1	Klebsiella pneumoniae	cefoxitin	CWSI	A-c	225	0	63	167	1.94618	LightGBM	A	scheme	cephamycin
0.658367	0.554286	0.5425	0.84	Klebsiella pneumoniae	cefoxitin	CWSI	A-c	225	0	63	167	1.94618	LightGBM	A	scheme	cephamycin
0.786122	0.662143	0.607111	0.885714	Klebsiella pneumoniae	cefoxitin	CWSI	A-c	225	0	63	167	1.94618	LightGBM	A	scheme	cephamycin
0.922653	0.785714	0.7	1	Klebsiella pneumoniae	cefoxitin	CWSI	A-c	225	0	63	167	1.94618	LightGBM	A	scheme	cephamycin
0.732245	0.618571	0.569318	0.945714	Klebsiella pneumoniae	cefoxitin	CWSI	A-d	0	159	63	166	1.94618	LightGBM	A	scheme	cephamycin
0.964898	0.714286	0.636364	1	Klebsiella pneumoniae	cefoxitin	CWSI	A-d	0	159	63	166	1.94618	LightGBM	A	scheme	cephamycin
0.63102	0.545714	0.521923	0.932857	Klebsiella pneumoniae	cefoxitin	CWSI	A-d	0	159	63	166	1.94618	LightGBM	A	scheme	cephamycin
0.887857	0.733571	0.677667	0.902857	Klebsiella pneumoniae	cefoxitin	CWSI	A-d	0	159	63	166	1.94618	LightGBM	A	scheme	cephamycin
0.867347	0.689286	0.625091	0.94	Klebsiella pneumoniae	cefoxitin	CWSI	A-d	0	159	63	166	1.94618	LightGBM	A	scheme	cephamycin
0.959592	0.785714	0.7	1	Klebsiella pneumoniae	cefoxitin	CWSI	A-d	0	159	63	167	1.94618	LightGBM	A	scheme	cephamycin
0.86551	0.542143	0.522308	0.937143	Klebsiella pneumoniae	cefoxitin	CWSI	A-d	0	159	63	167	1.94618	LightGBM	A	scheme	cephamycin
0.743265	0.691429	0.624364	0.945714	Klebsiella pneumoniae	cefoxitin	CWSI	A-d	0	160	63	167	1.94618	LightGBM	A	scheme	cephamycin
0.817347	0.728571	0.675333	0.9	Klebsiella pneumoniae	cefoxitin	CWSI	A-d	0	160	63	167	1.94618	LightGBM	A	scheme	cephamycin
0.850204	0.714286	0.636364	1	Klebsiella pneumoniae	cefoxitin	CWSI	A-d	0	160	63	167	1.94618	LightGBM	A	scheme	cephamycin
0.805273	0.526121	0.92	0.0467241	Klebsiella pneumoniae	cefoxitin	CWSI	A-a	243	177	339	0	1.99638	LightGBM	A	scheme	cephamycin
0.721388	0.528362	0.98	0.0582759	Klebsiella pneumoniae	cefoxitin	CWSI	A-a	243	177	339	0	1.99638	LightGBM	A	scheme	cephamycin
0.792959	0.520517	0.94	0.0413793	Klebsiella pneumoniae	cefoxitin	CWSI	A-a	243	177	339	0	1.99638	LightGBM	A	scheme	cephamycin
0.806073	0.526897	0.99	0.0563793	Klebsiella pneumoniae	cefoxitin	CWSI	A-a	243	177	339	0	1.99638	LightGBM	A	scheme	cephamycin
0.826049	0.523793	0.95	0.0425862	Klebsiella pneumoniae	cefoxitin	CWSI	A-a	243	177	339	0	1.99638	LightGBM	A	scheme	cephamycin
0.821101	0.52931	0.99	0.0587931	Klebsiella pneumoniae	cefoxitin	CWSI	A-a	243	177	339	0	1.99638	LightGBM	A	scheme	cephamycin
0.720505	0.522586	0.95	0.047931	Klebsiella pneumoniae	cefoxitin	CWSI	A-a	243	177	339	0	1.99638	LightGBM	A	scheme	cephamycin
0.829986	0.522368	0.98	0.0438596	Klebsiella pneumoniae	cefoxitin	CWSI	A-a	243	178	340	0	1.99638	LightGBM	A	scheme	cephamycin
0.709006	0.526579	0.97	0.0538596	Klebsiella pneumoniae	cefoxitin	CWSI	A-a	243	178	340	0	1.99638	LightGBM	A	scheme	cephamycin
0.712596	0.524211	0.99	0.0510526	Klebsiella pneumoniae	cefoxitin	CWSI	A-a	243	178	340	0	1.99638	LightGBM	A	scheme	cephamycin
0.469486	0.5	0.5	1	Klebsiella pneumoniae	cefoxitin	CWSI	A-b	243	177	0	117	1.99638	LightGBM	A	scheme	cephamycin
0.455262	0.486667	0.493	0.969697	Klebsiella pneumoniae	cefoxitin	CWSI	A-b	243	177	0	117	1.99638	LightGBM	A	scheme	cephamycin
0.461763	0.502727	0.501387	1	Klebsiella pneumoniae	cefoxitin	CWSI	A-b	243	177	0	117	1.99638	LightGBM	A	scheme	cephamycin
0.550064	0.502424	0.500772	1	Klebsiella pneumoniae	cefoxitin	CWSI	A-b	243	177	0	117	1.99638	LightGBM	A	scheme	cephamycin
0.528646	0.485909	0.492538	0.969697	Klebsiella pneumoniae	cefoxitin	CWSI	A-b	243	177	0	117	1.99638	LightGBM	A	scheme	cephamycin
0.543191	0.5	0.5	1	Klebsiella pneumoniae	cefoxitin	CWSI	A-b	243	177	0	117	1.99638	LightGBM	A	scheme	cephamycin
0.578329	0.5	0.5	1	Klebsiella pneumoniae	cefoxitin	CWSI	A-b	243	177	0	117	1.99638	LightGBM	A	scheme	cephamycin
0.600046	0.500909	0.500308	1	Klebsiella pneumoniae	cefoxitin	CWSI	A-b	243	178	0	117	1.99638	LightGBM	A	scheme	cephamycin
0.493967	0.486061	0.493154	0.969697	Klebsiella pneumoniae	cefoxitin	CWSI	A-b	243	178	0	117	1.99638	LightGBM	A	scheme	cephamycin
0.481538	0.469697	0.484375	0.939394	Klebsiella pneumoniae	cefoxitin	CWSI	A-b	243	178	0	117	1.99638	LightGBM	A	scheme	cephamycin
0.935689	0.900667	0.926167	0.866667	Klebsiella pneumoniae	cefoxitin	CWSI	A-c	225	0	357	135	1.99638	LightGBM	A	scheme	cephamycin
0.947644	0.820333	0.974545	0.666667	Klebsiella pneumoniae	cefoxitin	CWSI	A-c	225	0	357	135	1.99638	LightGBM	A	scheme	cephamycin
0.822089	0.802333	0.860288	0.733333	Klebsiella pneumoniae	cefoxitin	CWSI	A-c	225	0	357	135	1.99638	LightGBM	A	scheme	cephamycin
0.846111	0.738667	0.810901	0.666667	Klebsiella pneumoniae	cefoxitin	CWSI	A-c	225	0	357	135	1.99638	LightGBM	A	scheme	cephamycin
0.935156	0.826333	0.910375	0.733333	Klebsiella pneumoniae	cefoxitin	CWSI	A-c	225	0	357	135	1.99638	LightGBM	A	scheme	cephamycin
0.819356	0.62	0.796687	0.333333	Klebsiella pneumoniae	cefoxitin	CWSI	A-c	225	0	357	135	1.99638	LightGBM	A	scheme	cephamycin
0.950622	0.828333	0.907756	0.733333	Klebsiella pneumoniae	cefoxitin	CWSI	A-c	225	0	357	135	1.99638	LightGBM	A	scheme	cephamycin
0.858378	0.803667	0.856775	0.733333	Klebsiella pneumoniae	cefoxitin	CWSI	A-c	225	0	358	135	1.99638	LightGBM	A	scheme	cephamycin
0.852156	0.682667	0.830028	0.466667	Klebsiella pneumoniae	cefoxitin	CWSI	A-c	225	0	358	135	1.99638	LightGBM	A	scheme	cephamycin
0.917578	0.792333	0.889942	0.666667	Klebsiella pneumoniae	cefoxitin	CWSI	A-c	225	0	358	135	1.99638	LightGBM	A	scheme	cephamycin
0.928267	0.854667	0.853496	0.866667	Klebsiella pneumoniae	cefoxitin	CWSI	A-d	0	159	357	135	1.99638	LightGBM	A	scheme	cephamycin
0.9282	0.916667	0.896887	0.933333	Klebsiella pneumoniae	cefoxitin	CWSI	A-d	0	159	357	135	1.99638	LightGBM	A	scheme	cephamycin
0.892911	0.794	0.83135	0.733333	Klebsiella pneumoniae	cefoxitin	CWSI	A-d	0	159	357	135	1.99638	LightGBM	A	scheme	cephamycin
0.879622	0.805	0.8032	0.8	Klebsiella pneumoniae	cefoxitin	CWSI	A-d	0	159	357	135	1.99638	LightGBM	A	scheme	cephamycin
0.915289	0.931667	0.88479	1	Klebsiella pneumoniae	cefoxitin	CWSI	A-d	0	159	357	135	1.99638	LightGBM	A	scheme	cephamycin
0.8178	0.774667	0.842283	0.666667	Klebsiella pneumoniae	cefoxitin	CWSI	A-d	0	159	357	135	1.99638	LightGBM	A	scheme	cephamycin
0.9224	0.864667	0.932462	0.8	Klebsiella pneumoniae	cefoxitin	CWSI	A-d	0	159	357	135	1.99638	LightGBM	A	scheme	cephamycin
0.916178	0.816	0.888121	0.733333	Klebsiella pneumoniae	cefoxitin	CWSI	A-d	0	160	358	135	1.99638	LightGBM	A	scheme	cephamycin
0.856067	0.736667	0.834311	0.6	Klebsiella pneumoniae	cefoxitin	CWSI	A-d	0	160	358	135	1.99638	LightGBM	A	scheme	cephamycin
0.938444	0.819333	0.881546	0.733333	Klebsiella pneumoniae	cefoxitin	CWSI	A-d	0	160	358	135	1.99638	LightGBM	A	scheme	cephamycin
0.615841	0.503143	0.24	0.00885714	Klebsiella pneumoniae	gentamicin	PSI	A-a	198	97	129	0	4.30583	LightGBM	A	scheme	aminoglycoside antibiotic
0.578363	0.5	0	0	Klebsiella pneumoniae	gentamicin	PSI	A-a	199	97	129	0	4.30583	LightGBM	A	scheme	aminoglycoside antibiotic
0.552914	0.503857	0.25	0.00914286	Klebsiella pneumoniae	gentamicin	PSI	A-a	199	97	129	0	4.30583	LightGBM	A	scheme	aminoglycoside antibiotic
0.581616	0.505857	0.33	0.0102857	Klebsiella pneumoniae	gentamicin	PSI	A-a	199	97	129	0	4.30583	LightGBM	A	scheme	aminoglycoside antibiotic
0.602409	0.505735	0.31	0.0144118	Klebsiella pneumoniae	gentamicin	PSI	A-a	199	97	130	0	4.30583	LightGBM	A	scheme	aminoglycoside antibiotic
0.535134	0.503824	0.12	0.00588235	Klebsiella pneumoniae	gentamicin	PSI	A-a	199	97	130	0	4.30583	LightGBM	A	scheme	aminoglycoside antibiotic
0.578421	0.501765	0.14	0.00294118	Klebsiella pneumoniae	gentamicin	PSI	A-a	199	97	130	0	4.30583	LightGBM	A	scheme	aminoglycoside antibiotic
0.567067	0.504265	0.23	0.00647059	Klebsiella pneumoniae	gentamicin	PSI	A-a	199	97	130	0	4.30583	LightGBM	A	scheme	aminoglycoside antibiotic
0.603564	0.505588	0.27	0.0105882	Klebsiella pneumoniae	gentamicin	PSI	A-a	199	98	130	0	4.30583	LightGBM	A	scheme	aminoglycoside antibiotic
0.606371	0.506029	0.34	0.0114706	Klebsiella pneumoniae	gentamicin	PSI	A-a	199	98	130	0	4.30583	LightGBM	A	scheme	aminoglycoside antibiotic
0.58474	0.511087	0.508716	0.978261	Klebsiella pneumoniae	gentamicin	PSI	A-b	198	97	0	231	4.30583	LightGBM	A	scheme	aminoglycoside antibiotic
0.579067	0.516957	0.509132	0.978261	Klebsiella pneumoniae	gentamicin	PSI	A-b	199	97	0	231	4.30583	LightGBM	A	scheme	aminoglycoside antibiotic
0.540286	0.51413	0.508938	0.956522	Klebsiella pneumoniae	gentamicin	PSI	A-b	199	97	0	231	4.30583	LightGBM	A	scheme	aminoglycoside antibiotic
0.540194	0.488913	0.495083	0.934783	Klebsiella pneumoniae	gentamicin	PSI	A-b	199	97	0	231	4.30583	LightGBM	A	scheme	aminoglycoside antibiotic
0.554726	0.507065	0.503163	0.956522	Klebsiella pneumoniae	gentamicin	PSI	A-b	199	97	0	231	4.30583	LightGBM	A	scheme	aminoglycoside antibiotic
0.528445	0.514565	0.507843	1	Klebsiella pneumoniae	gentamicin	PSI	A-b	199	97	0	231	4.30583	LightGBM	A	scheme	aminoglycoside antibiotic
0.595165	0.507826	0.50478	0.978261	Klebsiella pneumoniae	gentamicin	PSI	A-b	199	97	0	231	4.30583	LightGBM	A	scheme	aminoglycoside antibiotic
0.526901	0.526778	0.512407	0.977778	Klebsiella pneumoniae	gentamicin	PSI	A-b	199	97	0	232	4.30583	LightGBM	A	scheme	aminoglycoside antibiotic
0.588543	0.513667	0.507785	1	Klebsiella pneumoniae	gentamicin	PSI	A-b	199	98	0	232	4.30583	LightGBM	A	scheme	aminoglycoside antibiotic
0.471901	0.510667	0.50438	0.955556	Klebsiella pneumoniae	gentamicin	PSI	A-b	199	98	0	232	4.30583	LightGBM	A	scheme	aminoglycoside antibiotic
0.810692	0.690294	0.620655	0.961765	Klebsiella pneumoniae	gentamicin	PSI	A-c	180	0	147	249	4.30583	LightGBM	A	scheme	aminoglycoside antibiotic
0.603564	0.538235	0.524031	0.784706	Klebsiella pneumoniae	gentamicin	PSI	A-c	181	0	147	249	4.30583	LightGBM	A	scheme	aminoglycoside antibiotic
0.787682	0.697941	0.636481	0.934706	Klebsiella pneumoniae	gentamicin	PSI	A-c	181	0	147	249	4.30583	LightGBM	A	scheme	aminoglycoside antibiotic
0.848685	0.728235	0.66473	0.926471	Klebsiella pneumoniae	gentamicin	PSI	A-c	181	0	147	249	4.30583	LightGBM	A	scheme	aminoglycoside antibiotic
0.72125	0.634375	0.584909	0.886875	Klebsiella pneumoniae	gentamicin	PSI	A-c	181	0	148	249	4.30583	LightGBM	A	scheme	aminoglycoside antibiotic
0.611172	0.61125	0.579726	0.796875	Klebsiella pneumoniae	gentamicin	PSI	A-c	181	0	148	249	4.30583	LightGBM	A	scheme	aminoglycoside antibiotic
0.506543	0.449062	0.46848	0.725	Klebsiella pneumoniae	gentamicin	PSI	A-c	181	0	148	249	4.30583	LightGBM	A	scheme	aminoglycoside antibiotic
0.65207	0.59	0.564403	0.734375	Klebsiella pneumoniae	gentamicin	PSI	A-c	181	0	148	250	4.30583	LightGBM	A	scheme	aminoglycoside antibiotic
0.584063	0.594375	0.560932	0.89125	Klebsiella pneumoniae	gentamicin	PSI	A-c	181	0	148	250	4.30583	LightGBM	A	scheme	aminoglycoside antibiotic
0.754336	0.640938	0.601491	0.841875	Klebsiella pneumoniae	gentamicin	PSI	A-c	181	0	148	250	4.30583	LightGBM	A	scheme	aminoglycoside antibiotic
0.64955	0.588235	0.548387	1	Klebsiella pneumoniae	gentamicin	PSI	A-d	0	79	147	249	4.30583	LightGBM	A	scheme	aminoglycoside antibiotic
0.552111	0.493529	0.495528	0.932353	Klebsiella pneumoniae	gentamicin	PSI	A-d	0	79	147	249	4.30583	LightGBM	A	scheme	aminoglycoside antibiotic
0.497785	0.558824	0.53125	1	Klebsiella pneumoniae	gentamicin	PSI	A-d	0	79	147	249	4.30583	LightGBM	A	scheme	aminoglycoside antibiotic
0.689031	0.598529	0.556954	0.967059	Klebsiella pneumoniae	gentamicin	PSI	A-d	0	79	147	249	4.30583	LightGBM	A	scheme	aminoglycoside antibiotic
0.732363	0.51	0.506129	0.964375	Klebsiella pneumoniae	gentamicin	PSI	A-d	0	79	148	249	4.30583	LightGBM	A	scheme	aminoglycoside antibiotic
0.689258	0.510625	0.502789	0.89375	Klebsiella pneumoniae	gentamicin	PSI	A-d	0	79	148	249	4.30583	LightGBM	A	scheme	aminoglycoside antibiotic
0.572344	0.545937	0.522874	0.9625	Klebsiella pneumoniae	gentamicin	PSI	A-d	0	79	148	249	4.30583	LightGBM	A	scheme	aminoglycoside antibiotic
0.71416	0.543438	0.524161	0.965625	Klebsiella pneumoniae	gentamicin	PSI	A-d	0	79	148	250	4.30583	LightGBM	A	scheme	aminoglycoside antibiotic
0.561719	0.575937	0.542438	0.96125	Klebsiella pneumoniae	gentamicin	PSI	A-d	0	80	148	250	4.30583	LightGBM	A	scheme	aminoglycoside antibiotic
0.535488	0.526563	0.51446	0.92	Klebsiella pneumoniae	gentamicin	PSI	A-d	0	80	148	250	4.30583	LightGBM	A	scheme	aminoglycoside antibiotic
0.469725	0.5	0	0	Klebsiella pneumoniae	gentamicin	PSI	A-a	198	97	193	0	2.07013	LightGBM	A	scheme	aminoglycoside antibiotic
0.440085	0.5	0	0	Klebsiella pneumoniae	gentamicin	PSI	A-a	199	97	193	0	2.07013	LightGBM	A	scheme	aminoglycoside antibiotic
0.473693	0.5	0	0	Klebsiella pneumoniae	gentamicin	PSI	A-a	199	97	193	0	2.07013	LightGBM	A	scheme	aminoglycoside antibiotic
0.438673	0.5	0	0	Klebsiella pneumoniae	gentamicin	PSI	A-a	199	97	193	0	2.07013	LightGBM	A	scheme	aminoglycoside antibiotic
0.4664	0.5	0	0	Klebsiella pneumoniae	gentamicin	PSI	A-a	199	97	193	0	2.07013	LightGBM	A	scheme	aminoglycoside antibiotic
0.407689	0.5	0	0	Klebsiella pneumoniae	gentamicin	PSI	A-a	199	97	194	0	2.07013	LightGBM	A	scheme	aminoglycoside antibiotic
0.472811	0.5	0	0	Klebsiella pneumoniae	gentamicin	PSI	A-a	199	97	194	0	2.07013	LightGBM	A	scheme	aminoglycoside antibiotic
0.477466	0.5	0	0	Klebsiella pneumoniae	gentamicin	PSI	A-a	199	97	194	0	2.07013	LightGBM	A	scheme	aminoglycoside antibiotic
0.388296	0.5	0	0	Klebsiella pneumoniae	gentamicin	PSI	A-a	199	98	194	0	2.07013	LightGBM	A	scheme	aminoglycoside antibiotic
0.485428	0.5	0	0	Klebsiella pneumoniae	gentamicin	PSI	A-a	199	98	194	0	2.07013	LightGBM	A	scheme	aminoglycoside antibiotic
0.671844	0.510889	0.505493	1	Klebsiella pneumoniae	gentamicin	PSI	A-b	198	97	0	220	2.07013	LightGBM	A	scheme	aminoglycoside antibiotic
0.632553	0.511111	0.505779	1	Klebsiella pneumoniae	gentamicin	PSI	A-b	199	97	0	220	2.07013	LightGBM	A	scheme	aminoglycoside antibiotic
0.606938	0.509778	0.506003	1	Klebsiella pneumoniae	gentamicin	PSI	A-b	199	97	0	220	2.07013	LightGBM	A	scheme	aminoglycoside antibiotic
0.601499	0.508111	0.50361	1	Klebsiella pneumoniae	gentamicin	PSI	A-b	199	97	0	220	2.07013	LightGBM	A	scheme	aminoglycoside antibiotic
0.453069	0.509111	0.505669	1	Klebsiella pneumoniae	gentamicin	PSI	A-b	199	97	0	220	2.07013	LightGBM	A	scheme	aminoglycoside antibiotic
0.524582	0.512045	0.504742	1	Klebsiella pneumoniae	gentamicin	PSI	A-b	199	97	0	221	2.07013	LightGBM	A	scheme	aminoglycoside antibiotic
0.526782	0.512727	0.505213	1	Klebsiella pneumoniae	gentamicin	PSI	A-b	199	97	0	221	2.07013	LightGBM	A	scheme	aminoglycoside antibiotic
0.640455	0.511136	0.505117	1	Klebsiella pneumoniae	gentamicin	PSI	A-b	199	97	0	221	2.07013	LightGBM	A	scheme	aminoglycoside antibiotic
0.531294	0.510227	0.505225	1	Klebsiella pneumoniae	gentamicin	PSI	A-b	199	98	0	221	2.07013	LightGBM	A	scheme	aminoglycoside antibiotic
0.573644	0.511818	0.505276	1	Klebsiella pneumoniae	gentamicin	PSI	A-b	199	98	0	221	2.07013	LightGBM	A	scheme	aminoglycoside antibiotic
0.89704	0.821042	0.802818	0.850417	Klebsiella pneumoniae	gentamicin	PSI	A-c	180	0	211	238	2.07013	LightGBM	A	scheme	aminoglycoside antibiotic
0.911892	0.841667	0.809605	0.885417	Klebsiella pneumoniae	gentamicin	PSI	A-c	181	0	211	238	2.07013	LightGBM	A	scheme	aminoglycoside antibiotic
0.910191	0.8625	0.841894	0.888333	Klebsiella pneumoniae	gentamicin	PSI	A-c	181	0	211	238	2.07013	LightGBM	A	scheme	aminoglycoside antibiotic
0.813733	0.781667	0.765925	0.815	Klebsiella pneumoniae	gentamicin	PSI	A-c	181	0	211	238	2.07013	LightGBM	A	scheme	aminoglycoside antibiotic
0.854062	0.797917	0.754517	0.887917	Klebsiella pneumoniae	gentamicin	PSI	A-c	181	0	211	238	2.07013	LightGBM	A	scheme	aminoglycoside antibiotic
0.8431	0.730652	0.698624	0.80913	Klebsiella pneumoniae	gentamicin	PSI	A-c	181	0	212	239	2.07013	LightGBM	A	scheme	aminoglycoside antibiotic
0.935728	0.872391	0.815608	0.96	Klebsiella pneumoniae	gentamicin	PSI	A-c	181	0	212	239	2.07013	LightGBM	A	scheme	aminoglycoside antibiotic
0.87172	0.810652	0.772302	0.884783	Klebsiella pneumoniae	gentamicin	PSI	A-c	181	0	212	239	2.07013	LightGBM	A	scheme	aminoglycoside antibiotic
0.777495	0.745217	0.680331	0.925217	Klebsiella pneumoniae	gentamicin	PSI	A-c	181	0	212	239	2.07013	LightGBM	A	scheme	aminoglycoside antibiotic
0.870718	0.712826	0.689068	0.772174	Klebsiella pneumoniae	gentamicin	PSI	A-c	181	0	212	239	2.07013	LightGBM	A	scheme	aminoglycoside antibiotic
0.857847	0.782708	0.765812	0.814583	Klebsiella pneumoniae	gentamicin	PSI	A-d	0	79	211	238	2.07013	LightGBM	A	scheme	aminoglycoside antibiotic
0.913976	0.860417	0.841477	0.886667	Klebsiella pneumoniae	gentamicin	PSI	A-d	0	79	211	238	2.07013	LightGBM	A	scheme	aminoglycoside antibiotic
0.894635	0.838125	0.78734	0.925833	Klebsiella pneumoniae	gentamicin	PSI	A-d	0	79	211	238	2.07013	LightGBM	A	scheme	aminoglycoside antibiotic
0.731163	0.695625	0.640095	0.890417	Klebsiella pneumoniae	gentamicin	PSI	A-d	0	79	211	238	2.07013	LightGBM	A	scheme	aminoglycoside antibiotic
0.863681	0.821458	0.803356	0.850417	Klebsiella pneumoniae	gentamicin	PSI	A-d	0	79	211	238	2.07013	LightGBM	A	scheme	aminoglycoside antibiotic
0.84983	0.766304	0.701355	0.922174	Klebsiella pneumoniae	gentamicin	PSI	A-d	0	79	212	239	2.07013	LightGBM	A	scheme	aminoglycoside antibiotic
0.923308	0.913043	0.851852	1	Klebsiella pneumoniae	gentamicin	PSI	A-d	0	79	212	239	2.07013	LightGBM	A	scheme	aminoglycoside antibiotic
0.921134	0.872826	0.815542	0.961739	Klebsiella pneumoniae	gentamicin	PSI	A-d	0	79	212	239	2.07013	LightGBM	A	scheme	aminoglycoside antibiotic
0.786474	0.766957	0.701736	0.921304	Klebsiella pneumoniae	gentamicin	PSI	A-d	0	80	212	239	2.07013	LightGBM	A	scheme	aminoglycoside antibiotic
0.864669	0.726522	0.683522	0.843043	Klebsiella pneumoniae	gentamicin	PSI	A-d	0	80	212	239	2.07013	LightGBM	A	scheme	aminoglycoside antibiotic
0.571778	0.5	0	0	Klebsiella pneumoniae	gentamicin	PSI	A-a	198	97	293	0	1.94576	LightGBM	A	scheme	aminoglycoside antibiotic
0.548213	0.5	0	0	Klebsiella pneumoniae	gentamicin	PSI	A-a	199	97	293	0	1.94576	LightGBM	A	scheme	aminoglycoside antibiotic
0.611743	0.5	0	0	Klebsiella pneumoniae	gentamicin	PSI	A-a	199	97	293	0	1.94576	LightGBM	A	scheme	aminoglycoside antibiotic
0.552885	0.5	0	0	Klebsiella pneumoniae	gentamicin	PSI	A-a	199	97	293	0	1.94576	LightGBM	A	scheme	aminoglycoside antibiotic
0.532319	0.5	0	0	Klebsiella pneumoniae	gentamicin	PSI	A-a	199	97	293	0	1.94576	LightGBM	A	scheme	aminoglycoside antibiotic
0.51913	0.5	0	0	Klebsiella pneumoniae	gentamicin	PSI	A-a	199	97	293	0	1.94576	LightGBM	A	scheme	aminoglycoside antibiotic
0.602578	0.5	0	0	Klebsiella pneumoniae	gentamicin	PSI	A-a	199	97	294	0	1.94576	LightGBM	A	scheme	aminoglycoside antibiotic
0.587774	0.5	0	0	Klebsiella pneumoniae	gentamicin	PSI	A-a	199	97	294	0	1.94576	LightGBM	A	scheme	aminoglycoside antibiotic
0.570999	0.5	0	0	Klebsiella pneumoniae	gentamicin	PSI	A-a	199	98	294	0	1.94576	LightGBM	A	scheme	aminoglycoside antibiotic
0.54314	0.5	0	0	Klebsiella pneumoniae	gentamicin	PSI	A-a	199	98	294	0	1.94576	LightGBM	A	scheme	aminoglycoside antibiotic
0.622428	0.5	0.5	1	Klebsiella pneumoniae	gentamicin	PSI	A-b	198	97	0	179	1.94576	LightGBM	A	scheme	aminoglycoside antibiotic
0.441803	0.5	0.5	1	Klebsiella pneumoniae	gentamicin	PSI	A-b	199	97	0	179	1.94576	LightGBM	A	scheme	aminoglycoside antibiotic
0.575872	0.5	0.5	1	Klebsiella pneumoniae	gentamicin	PSI	A-b	199	97	0	179	1.94576	LightGBM	A	scheme	aminoglycoside antibiotic
0.576122	0.5	0.5	1	Klebsiella pneumoniae	gentamicin	PSI	A-b	199	97	0	179	1.94576	LightGBM	A	scheme	aminoglycoside antibiotic
0.555219	0.5	0.5	1	Klebsiella pneumoniae	gentamicin	PSI	A-b	199	97	0	179	1.94576	LightGBM	A	scheme	aminoglycoside antibiotic
0.519541	0.5	0.5	1	Klebsiella pneumoniae	gentamicin	PSI	A-b	199	97	0	179	1.94576	LightGBM	A	scheme	aminoglycoside antibiotic
0.5713	0.5	0.5	1	Klebsiella pneumoniae	gentamicin	PSI	A-b	199	97	0	179	1.94576	LightGBM	A	scheme	aminoglycoside antibiotic
0.578331	0.5	0.5	1	Klebsiella pneumoniae	gentamicin	PSI	A-b	199	97	0	179	1.94576	LightGBM	A	scheme	aminoglycoside antibiotic
0.502244	0.5	0.5	1	Klebsiella pneumoniae	gentamicin	PSI	A-b	199	98	0	179	1.94576	LightGBM	A	scheme	aminoglycoside antibiotic
0.622725	0.5	0.5	1	Klebsiella pneumoniae	gentamicin	PSI	A-b	199	98	0	180	1.94576	LightGBM	A	scheme	aminoglycoside antibiotic
0.931612	0.879773	0.942526	0.818182	Klebsiella pneumoniae	gentamicin	PSI	A-c	180	0	311	197	1.94576	LightGBM	A	scheme	aminoglycoside antibiotic
0.979401	0.909318	0.912722	0.909091	Klebsiella pneumoniae	gentamicin	PSI	A-c	181	0	311	197	1.94576	LightGBM	A	scheme	aminoglycoside antibiotic
0.967417	0.927045	0.941082	0.909091	Klebsiella pneumoniae	gentamicin	PSI	A-c	181	0	311	197	1.94576	LightGBM	A	scheme	aminoglycoside antibiotic
0.926198	0.850682	0.87847	0.818182	Klebsiella pneumoniae	gentamicin	PSI	A-c	181	0	311	197	1.94576	LightGBM	A	scheme	aminoglycoside antibiotic
0.904711	0.857273	0.822123	0.909091	Klebsiella pneumoniae	gentamicin	PSI	A-c	181	0	311	197	1.94576	LightGBM	A	scheme	aminoglycoside antibiotic
0.954463	0.886364	0.909489	0.863636	Klebsiella pneumoniae	gentamicin	PSI	A-c	181	0	311	197	1.94576	LightGBM	A	scheme	aminoglycoside antibiotic
0.918264	0.818409	0.823874	0.818182	Klebsiella pneumoniae	gentamicin	PSI	A-c	181	0	312	197	1.94576	LightGBM	A	scheme	aminoglycoside antibiotic
0.97314	0.9375	0.897124	1	Klebsiella pneumoniae	gentamicin	PSI	A-c	181	0	312	197	1.94576	LightGBM	A	scheme	aminoglycoside antibiotic
0.88563	0.772955	0.822463	0.681818	Klebsiella pneumoniae	gentamicin	PSI	A-c	181	0	312	197	1.94576	LightGBM	A	scheme	aminoglycoside antibiotic
0.964626	0.897381	0.887416	0.904762	Klebsiella pneumoniae	gentamicin	PSI	A-c	181	0	312	198	1.94576	LightGBM	A	scheme	aminoglycoside antibiotic
0.928667	0.877273	0.893449	0.863636	Klebsiella pneumoniae	gentamicin	PSI	A-d	0	79	311	197	1.94576	LightGBM	A	scheme	aminoglycoside antibiotic
0.967004	0.925682	0.940866	0.909091	Klebsiella pneumoniae	gentamicin	PSI	A-d	0	79	311	197	1.94576	LightGBM	A	scheme	aminoglycoside antibiotic
0.953905	0.874318	0.894728	0.863636	Klebsiella pneumoniae	gentamicin	PSI	A-d	0	79	311	197	1.94576	LightGBM	A	scheme	aminoglycoside antibiotic
0.943388	0.857045	0.854015	0.863636	Klebsiella pneumoniae	gentamicin	PSI	A-d	0	79	311	197	1.94576	LightGBM	A	scheme	aminoglycoside antibiotic
0.932913	0.866136	0.841848	0.909091	Klebsiella pneumoniae	gentamicin	PSI	A-d	0	79	311	197	1.94576	LightGBM	A	scheme	aminoglycoside antibiotic
0.95405	0.880227	0.935105	0.818182	Klebsiella pneumoniae	gentamicin	PSI	A-d	0	79	311	197	1.94576	LightGBM	A	scheme	aminoglycoside antibiotic
0.946198	0.91	0.913636	0.909091	Klebsiella pneumoniae	gentamicin	PSI	A-d	0	79	312	197	1.94576	LightGBM	A	scheme	aminoglycoside antibiotic
0.974318	0.865455	0.838039	0.909091	Klebsiella pneumoniae	gentamicin	PSI	A-d	0	79	312	197	1.94576	LightGBM	A	scheme	aminoglycoside antibiotic
0.922583	0.881818	0.861038	0.909091	Klebsiella pneumoniae	gentamicin	PSI	A-d	0	80	312	197	1.94576	LightGBM	A	scheme	aminoglycoside antibiotic
0.970023	0.89881	0.938684	0.857143	Klebsiella pneumoniae	gentamicin	PSI	A-d	0	80	312	198	1.94576	LightGBM	A	scheme	aminoglycoside antibiotic
0.494199	0.5	0	0	Klebsiella pneumoniae	gentamicin	PSI	A-a	198	97	351	0	1.99554	LightGBM	A	scheme	aminoglycoside antibiotic
0.515516	0.5	0	0	Klebsiella pneumoniae	gentamicin	PSI	A-a	199	97	352	0	1.99554	LightGBM	A	scheme	aminoglycoside antibiotic
0.544187	0.5	0	0	Klebsiella pneumoniae	gentamicin	PSI	A-a	199	97	352	0	1.99554	LightGBM	A	scheme	aminoglycoside antibiotic
0.513544	0.5	0	0	Klebsiella pneumoniae	gentamicin	PSI	A-a	199	97	352	0	1.99554	LightGBM	A	scheme	aminoglycoside antibiotic
0.525467	0.5	0	0	Klebsiella pneumoniae	gentamicin	PSI	A-a	199	97	352	0	1.99554	LightGBM	A	scheme	aminoglycoside antibiotic
0.648842	0.5	0	0	Klebsiella pneumoniae	gentamicin	PSI	A-a	199	97	352	0	1.99554	LightGBM	A	scheme	aminoglycoside antibiotic
0.573743	0.5	0	0	Klebsiella pneumoniae	gentamicin	PSI	A-a	199	97	352	0	1.99554	LightGBM	A	scheme	aminoglycoside antibiotic
0.5103	0.5	0	0	Klebsiella pneumoniae	gentamicin	PSI	A-a	199	97	352	0	1.99554	LightGBM	A	scheme	aminoglycoside antibiotic
0.552268	0.5	0	0	Klebsiella pneumoniae	gentamicin	PSI	A-a	199	98	352	0	1.99554	LightGBM	A	scheme	aminoglycoside antibiotic
0.613874	0.5	0	0	Klebsiella pneumoniae	gentamicin	PSI	A-a	199	98	352	0	1.99554	LightGBM	A	scheme	aminoglycoside antibiotic
0.288094	0.5	0.5	1	Klebsiella pneumoniae	gentamicin	PSI	A-b	198	97	0	177	1.99554	LightGBM	A	scheme	aminoglycoside antibiotic
0.415847	0.5	0.5	1	Klebsiella pneumoniae	gentamicin	PSI	A-b	199	97	0	177	1.99554	LightGBM	A	scheme	aminoglycoside antibiotic
0.361759	0.5	0.5	1	Klebsiella pneumoniae	gentamicin	PSI	A-b	199	97	0	177	1.99554	LightGBM	A	scheme	aminoglycoside antibiotic
0.44295	0.5	0.5	1	Klebsiella pneumoniae	gentamicin	PSI	A-b	199	97	0	177	1.99554	LightGBM	A	scheme	aminoglycoside antibiotic
0.437787	0.5	0.5	1	Klebsiella pneumoniae	gentamicin	PSI	A-b	199	97	0	177	1.99554	LightGBM	A	scheme	aminoglycoside antibiotic
0.346272	0.5	0.5	1	Klebsiella pneumoniae	gentamicin	PSI	A-b	199	97	0	177	1.99554	LightGBM	A	scheme	aminoglycoside antibiotic
0.472547	0.5	0.5	1	Klebsiella pneumoniae	gentamicin	PSI	A-b	199	97	0	177	1.99554	LightGBM	A	scheme	aminoglycoside antibiotic
0.394691	0.5	0.5	1	Klebsiella pneumoniae	gentamicin	PSI	A-b	199	97	0	178	1.99554	LightGBM	A	scheme	aminoglycoside antibiotic
0.338563	0.5	0.5	1	Klebsiella pneumoniae	gentamicin	PSI	A-b	199	98	0	178	1.99554	LightGBM	A	scheme	aminoglycoside antibiotic
0.410191	0.5	0.5	1	Klebsiella pneumoniae	gentamicin	PSI	A-b	199	98	0	178	1.99554	LightGBM	A	scheme	aminoglycoside antibiotic
0.987727	0.92	0.9745	0.863636	Klebsiella pneumoniae	gentamicin	PSI	A-c	180	0	369	195	1.99554	LightGBM	A	scheme	aminoglycoside antibiotic
0.992521	0.944091	0.975714	0.909091	Klebsiella pneumoniae	gentamicin	PSI	A-c	181	0	370	195	1.99554	LightGBM	A	scheme	aminoglycoside antibiotic
0.971798	0.931818	1	0.863636	Klebsiella pneumoniae	gentamicin	PSI	A-c	181	0	370	195	1.99554	LightGBM	A	scheme	aminoglycoside antibiotic
0.960351	0.948636	0.912178	1	Klebsiella pneumoniae	gentamicin	PSI	A-c	181	0	370	195	1.99554	LightGBM	A	scheme	aminoglycoside antibiotic
0.993636	0.8975	0.970526	0.818182	Klebsiella pneumoniae	gentamicin	PSI	A-c	181	0	370	195	1.99554	LightGBM	A	scheme	aminoglycoside antibiotic
0.986839	0.986818	0.977391	1	Klebsiella pneumoniae	gentamicin	PSI	A-c	181	0	370	195	1.99554	LightGBM	A	scheme	aminoglycoside antibiotic
0.991023	0.943636	0.97619	0.909091	Klebsiella pneumoniae	gentamicin	PSI	A-c	181	0	370	195	1.99554	LightGBM	A	scheme	aminoglycoside antibiotic
0.981406	0.976429	0.956403	1	Klebsiella pneumoniae	gentamicin	PSI	A-c	181	0	370	196	1.99554	LightGBM	A	scheme	aminoglycoside antibiotic
0.958197	0.939048	0.933747	0.952381	Klebsiella pneumoniae	gentamicin	PSI	A-c	181	0	370	196	1.99554	LightGBM	A	scheme	aminoglycoside antibiotic
0.985465	0.975	0.95413	1	Klebsiella pneumoniae	gentamicin	PSI	A-c	181	0	370	196	1.99554	LightGBM	A	scheme	aminoglycoside antibiotic
0.984638	0.965227	0.979091	0.954545	Klebsiella pneumoniae	gentamicin	PSI	A-d	0	79	369	195	1.99554	LightGBM	A	scheme	aminoglycoside antibiotic
0.986136	0.977727	0.957391	1	Klebsiella pneumoniae	gentamicin	PSI	A-d	0	79	370	195	1.99554	LightGBM	A	scheme	aminoglycoside antibiotic
0.965506	0.967045	0.975455	0.954545	Klebsiella pneumoniae	gentamicin	PSI	A-d	0	79	370	195	1.99554	LightGBM	A	scheme	aminoglycoside antibiotic
0.936126	0.9525	0.917859	1	Klebsiella pneumoniae	gentamicin	PSI	A-d	0	79	370	195	1.99554	LightGBM	A	scheme	aminoglycoside antibiotic
0.996116	0.987955	0.978261	1	Klebsiella pneumoniae	gentamicin	PSI	A-d	0	79	370	195	1.99554	LightGBM	A	scheme	aminoglycoside antibiotic
0.996942	0.976591	0.953333	1	Klebsiella pneumoniae	gentamicin	PSI	A-d	0	79	370	195	1.99554	LightGBM	A	scheme	aminoglycoside antibiotic
0.980837	0.986591	0.974783	1	Klebsiella pneumoniae	gentamicin	PSI	A-d	0	79	370	195	1.99554	LightGBM	A	scheme	aminoglycoside antibiotic
0.96551	0.976905	0.952964	1	Klebsiella pneumoniae	gentamicin	PSI	A-d	0	79	370	196	1.99554	LightGBM	A	scheme	aminoglycoside antibiotic
0.954218	0.963095	0.933918	1	Klebsiella pneumoniae	gentamicin	PSI	A-d	0	80	370	196	1.99554	LightGBM	A	scheme	aminoglycoside antibiotic
0.995102	0.976905	0.955415	1	Klebsiella pneumoniae	gentamicin	PSI	A-d	0	80	370	196	1.99554	LightGBM	A	scheme	aminoglycoside antibiotic
0.84353	0.5	0	0	Klebsiella pneumoniae	imipenem	PSI	A-a	246	78	291	0	4.31647	LightGBM	A	scheme	carbapenem
0.815457	0.5	0	0	Klebsiella pneumoniae	imipenem	PSI	A-a	246	78	291	0	4.31647	LightGBM	A	scheme	carbapenem
0.802198	0.5	0	0	Klebsiella pneumoniae	imipenem	PSI	A-a	246	78	291	0	4.31647	LightGBM	A	scheme	carbapenem
0.822896	0.5	0	0	Klebsiella pneumoniae	imipenem	PSI	A-a	246	78	291	0	4.31647	LightGBM	A	scheme	carbapenem
0.824236	0.5	0	0	Klebsiella pneumoniae	imipenem	PSI	A-a	247	78	292	0	4.31647	LightGBM	A	scheme	carbapenem
0.83686	0.521346	0.92	0.0438462	Klebsiella pneumoniae	imipenem	PSI	A-a	247	78	292	0	4.31647	LightGBM	A	scheme	carbapenem
0.821609	0.5	0	0	Klebsiella pneumoniae	imipenem	PSI	A-a	247	78	292	0	4.31647	LightGBM	A	scheme	carbapenem
0.836072	0.5	0	0	Klebsiella pneumoniae	imipenem	PSI	A-a	247	79	292	0	4.31647	LightGBM	A	scheme	carbapenem
0.812689	0.5	0	0	Klebsiella pneumoniae	imipenem	PSI	A-a	247	79	292	0	4.31647	LightGBM	A	scheme	carbapenem
0.847994	0.5	0	0	Klebsiella pneumoniae	imipenem	PSI	A-a	247	79	292	0	4.31647	LightGBM	A	scheme	carbapenem
0.801454	0.659286	0.612667	0.892857	Klebsiella pneumoniae	imipenem	PSI	A-b	246	78	0	66	4.31647	LightGBM	A	scheme	carbapenem
0.746231	0.650357	0.604546	0.892857	Klebsiella pneumoniae	imipenem	PSI	A-b	246	78	0	66	4.31647	LightGBM	A	scheme	carbapenem
0.81456	0.692857	0.637163	0.892857	Klebsiella pneumoniae	imipenem	PSI	A-b	246	78	0	66	4.31647	LightGBM	A	scheme	carbapenem
0.860548	0.640714	0.577238	1	Klebsiella pneumoniae	imipenem	PSI	A-b	246	78	0	66	4.31647	LightGBM	A	scheme	carbapenem
0.819431	0.648889	0.598958	0.925926	Klebsiella pneumoniae	imipenem	PSI	A-b	247	78	0	67	4.31647	LightGBM	A	scheme	carbapenem
0.843402	0.708704	0.649163	0.925926	Klebsiella pneumoniae	imipenem	PSI	A-b	247	78	0	67	4.31647	LightGBM	A	scheme	carbapenem
0.809314	0.646667	0.598711	0.925926	Klebsiella pneumoniae	imipenem	PSI	A-b	247	78	0	67	4.31647	LightGBM	A	scheme	carbapenem
0.831962	0.631296	0.590862	0.962963	Klebsiella pneumoniae	imipenem	PSI	A-b	247	79	0	67	4.31647	LightGBM	A	scheme	carbapenem
0.837263	0.578519	0.543993	0.962963	Klebsiella pneumoniae	imipenem	PSI	A-b	247	79	0	67	4.31647	LightGBM	A	scheme	carbapenem
0.754115	0.586481	0.548597	0.962963	Klebsiella pneumoniae	imipenem	PSI	A-b	247	79	0	67	4.31647	LightGBM	A	scheme	carbapenem
0.9566	0.9	1	0.8	Klebsiella pneumoniae	imipenem	PSI	A-c	228	0	309	84	4.31647	LightGBM	A	scheme	carbapenem
0.8233	0.786	0.955714	0.6	Klebsiella pneumoniae	imipenem	PSI	A-c	228	0	309	84	4.31647	LightGBM	A	scheme	carbapenem
0.8011	0.729	0.911905	0.5	Klebsiella pneumoniae	imipenem	PSI	A-c	228	0	309	84	4.31647	LightGBM	A	scheme	carbapenem
0.9743	0.8855	0.951111	0.8	Klebsiella pneumoniae	imipenem	PSI	A-c	228	0	309	84	4.31647	LightGBM	A	scheme	carbapenem
0.910617	0.878333	0.9625	0.777778	Klebsiella pneumoniae	imipenem	PSI	A-c	229	0	310	85	4.31647	LightGBM	A	scheme	carbapenem
0.818765	0.750556	0.909048	0.555556	Klebsiella pneumoniae	imipenem	PSI	A-c	229	0	310	85	4.31647	LightGBM	A	scheme	carbapenem
0.868025	0.79	0.892857	0.666667	Klebsiella pneumoniae	imipenem	PSI	A-c	229	0	310	85	4.31647	LightGBM	A	scheme	carbapenem
0.930802	0.818333	0.97	0.666667	Klebsiella pneumoniae	imipenem	PSI	A-c	229	0	310	85	4.31647	LightGBM	A	scheme	carbapenem
0.948333	0.944444	1	0.888889	Klebsiella pneumoniae	imipenem	PSI	A-c	229	0	310	85	4.31647	LightGBM	A	scheme	carbapenem
0.949259	0.888889	1	0.777778	Klebsiella pneumoniae	imipenem	PSI	A-c	229	0	310	85	4.31647	LightGBM	A	scheme	carbapenem
0.9761	0.887	0.973333	0.8	Klebsiella pneumoniae	imipenem	PSI	A-d	0	60	309	84	4.31647	LightGBM	A	scheme	carbapenem
0.8918	0.7865	0.964286	0.6	Klebsiella pneumoniae	imipenem	PSI	A-d	0	60	309	84	4.31647	LightGBM	A	scheme	carbapenem
0.80885	0.7235	0.91	0.5	Klebsiella pneumoniae	imipenem	PSI	A-d	0	60	309	84	4.31647	LightGBM	A	scheme	carbapenem
0.94145	0.8865	0.974444	0.8	Klebsiella pneumoniae	imipenem	PSI	A-d	0	60	309	84	4.31647	LightGBM	A	scheme	carbapenem
0.899321	0.917778	0.936222	0.888889	Klebsiella pneumoniae	imipenem	PSI	A-d	0	60	310	85	4.31647	LightGBM	A	scheme	carbapenem
0.839506	0.751667	0.925952	0.555556	Klebsiella pneumoniae	imipenem	PSI	A-d	0	60	310	85	4.31647	LightGBM	A	scheme	carbapenem
0.837716	0.84	0.889611	0.777778	Klebsiella pneumoniae	imipenem	PSI	A-d	0	60	310	85	4.31647	LightGBM	A	scheme	carbapenem
0.908272	0.862778	0.931111	0.777778	Klebsiella pneumoniae	imipenem	PSI	A-d	0	61	310	85	4.31647	LightGBM	A	scheme	carbapenem
0.943704	0.871111	0.96375	0.777778	Klebsiella pneumoniae	imipenem	PSI	A-d	0	61	310	85	4.31647	LightGBM	A	scheme	carbapenem
0.887407	0.876111	0.96625	0.777778	Klebsiella pneumoniae	imipenem	PSI	A-d	0	61	310	85	4.31647	LightGBM	A	scheme	carbapenem
0.644842	0.5	0	0	Klebsiella pneumoniae	imipenem	PSI	A-a	246	78	63	0	2.04066	LightGBM	A	scheme	carbapenem
0.619739	0.5	0	0	Klebsiella pneumoniae	imipenem	PSI	A-a	246	78	63	0	2.04066	LightGBM	A	scheme	carbapenem
0.642579	0.5	0	0	Klebsiella pneumoniae	imipenem	PSI	A-a	246	78	63	0	2.04066	LightGBM	A	scheme	carbapenem
0.650487	0.5	0	0	Klebsiella pneumoniae	imipenem	PSI	A-a	246	78	63	0	2.04066	LightGBM	A	scheme	carbapenem
0.578964	0.5	0	0	Klebsiella pneumoniae	imipenem	PSI	A-a	247	78	63	0	2.04066	LightGBM	A	scheme	carbapenem
0.653553	0.5	0	0	Klebsiella pneumoniae	imipenem	PSI	A-a	247	78	63	0	2.04066	LightGBM	A	scheme	carbapenem
0.552682	0.5	0	0	Klebsiella pneumoniae	imipenem	PSI	A-a	247	78	63	0	2.04066	LightGBM	A	scheme	carbapenem
0.587332	0.5	0	0	Klebsiella pneumoniae	imipenem	PSI	A-a	247	79	63	0	2.04066	LightGBM	A	scheme	carbapenem
0.636193	0.5	0	0	Klebsiella pneumoniae	imipenem	PSI	A-a	247	79	63	0	2.04066	LightGBM	A	scheme	carbapenem
0.615789	0.5	0	0	Klebsiella pneumoniae	imipenem	PSI	A-a	247	79	63	0	2.04066	LightGBM	A	scheme	carbapenem
0.776751	0.534318	0.517215	1	Klebsiella pneumoniae	imipenem	PSI	A-b	246	78	0	209	2.04066	LightGBM	A	scheme	carbapenem
0.803525	0.527955	0.514528	1	Klebsiella pneumoniae	imipenem	PSI	A-b	246	78	0	209	2.04066	LightGBM	A	scheme	carbapenem
0.709527	0.527273	0.51339	0.977273	Klebsiella pneumoniae	imipenem	PSI	A-b	246	78	0	209	2.04066	LightGBM	A	scheme	carbapenem
0.804562	0.570349	0.538366	1	Klebsiella pneumoniae	imipenem	PSI	A-b	246	78	0	210	2.04066	LightGBM	A	scheme	carbapenem
0.77782	0.545	0.523686	1	Klebsiella pneumoniae	imipenem	PSI	A-b	247	78	0	210	2.04066	LightGBM	A	scheme	carbapenem
0.81503	0.585349	0.545578	1	Klebsiella pneumoniae	imipenem	PSI	A-b	247	78	0	210	2.04066	LightGBM	A	scheme	carbapenem
0.85814	0.578953	0.541543	1	Klebsiella pneumoniae	imipenem	PSI	A-b	247	78	0	210	2.04066	LightGBM	A	scheme	carbapenem
0.821847	0.537326	0.519696	1	Klebsiella pneumoniae	imipenem	PSI	A-b	247	79	0	210	2.04066	LightGBM	A	scheme	carbapenem
0.800395	0.534302	0.516462	1	Klebsiella pneumoniae	imipenem	PSI	A-b	247	79	0	210	2.04066	LightGBM	A	scheme	carbapenem
0.843789	0.578605	0.543841	1	Klebsiella pneumoniae	imipenem	PSI	A-b	247	79	0	210	2.04066	LightGBM	A	scheme	carbapenem
0.892963	0.869444	0.812727	0.963333	Klebsiella pneumoniae	imipenem	PSI	A-c	228	0	81	227	2.04066	LightGBM	A	scheme	carbapenem
0.882593	0.756111	0.685128	0.958889	Klebsiella pneumoniae	imipenem	PSI	A-c	228	0	81	227	2.04066	LightGBM	A	scheme	carbapenem
0.778519	0.611111	0.5625	1	Klebsiella pneumoniae	imipenem	PSI	A-c	228	0	81	227	2.04066	LightGBM	A	scheme	carbapenem
0.887037	0.814444	0.741591	0.957778	Klebsiella pneumoniae	imipenem	PSI	A-c	228	0	81	228	2.04066	LightGBM	A	scheme	carbapenem
0.959753	0.816667	0.741591	0.955556	Klebsiella pneumoniae	imipenem	PSI	A-c	229	0	81	228	2.04066	LightGBM	A	scheme	carbapenem
0.88321	0.770556	0.724879	0.892222	Klebsiella pneumoniae	imipenem	PSI	A-c	229	0	81	228	2.04066	LightGBM	A	scheme	carbapenem
0.898642	0.833333	0.75	1	Klebsiella pneumoniae	imipenem	PSI	A-c	229	0	81	228	2.04066	LightGBM	A	scheme	carbapenem
0.944938	0.868333	0.810545	0.96	Klebsiella pneumoniae	imipenem	PSI	A-c	229	0	81	228	2.04066	LightGBM	A	scheme	carbapenem
0.96284	0.705	0.632418	0.963333	Klebsiella pneumoniae	imipenem	PSI	A-c	229	0	81	228	2.04066	LightGBM	A	scheme	carbapenem
0.917284	0.777778	0.692308	1	Klebsiella pneumoniae	imipenem	PSI	A-c	229	0	81	228	2.04066	LightGBM	A	scheme	carbapenem
0.809506	0.754444	0.682308	0.958889	Klebsiella pneumoniae	imipenem	PSI	A-d	0	60	81	227	2.04066	LightGBM	A	scheme	carbapenem
0.85642	0.59	0.553167	0.96	Klebsiella pneumoniae	imipenem	PSI	A-d	0	60	81	227	2.04066	LightGBM	A	scheme	carbapenem
0.733827	0.650556	0.591714	0.958889	Klebsiella pneumoniae	imipenem	PSI	A-d	0	60	81	227	2.04066	LightGBM	A	scheme	carbapenem
0.834691	0.817222	0.739545	0.948889	Klebsiella pneumoniae	imipenem	PSI	A-d	0	60	81	228	2.04066	LightGBM	A	scheme	carbapenem
0.872593	0.811667	0.743636	0.954444	Klebsiella pneumoniae	imipenem	PSI	A-d	0	60	81	228	2.04066	LightGBM	A	scheme	carbapenem
0.922716	0.805	0.742273	0.946667	Klebsiella pneumoniae	imipenem	PSI	A-d	0	60	81	228	2.04066	LightGBM	A	scheme	carbapenem
0.75284	0.666667	0.6	1	Klebsiella pneumoniae	imipenem	PSI	A-d	0	60	81	228	2.04066	LightGBM	A	scheme	carbapenem
0.927531	0.732222	0.671282	0.921111	Klebsiella pneumoniae	imipenem	PSI	A-d	0	61	81	228	2.04066	LightGBM	A	scheme	carbapenem
0.932963	0.722222	0.642857	1	Klebsiella pneumoniae	imipenem	PSI	A-d	0	61	81	228	2.04066	LightGBM	A	scheme	carbapenem
0.921235	0.833333	0.75	1	Klebsiella pneumoniae	imipenem	PSI	A-d	0	61	81	228	2.04066	LightGBM	A	scheme	carbapenem
0.70976	0.5	0	0	Klebsiella pneumoniae	imipenem	PSI	A-a	246	78	40	0	1.94391	LightGBM	A	scheme	carbapenem
0.726024	0.5	0	0	Klebsiella pneumoniae	imipenem	PSI	A-a	246	78	40	0	1.94391	LightGBM	A	scheme	carbapenem
0.660832	0.5	0	0	Klebsiella pneumoniae	imipenem	PSI	A-a	246	78	40	0	1.94391	LightGBM	A	scheme	carbapenem
0.713784	0.5	0	0	Klebsiella pneumoniae	imipenem	PSI	A-a	246	78	40	0	1.94391	LightGBM	A	scheme	carbapenem
0.631512	0.5	0	0	Klebsiella pneumoniae	imipenem	PSI	A-a	247	78	40	0	1.94391	LightGBM	A	scheme	carbapenem
0.71276	0.5	0	0	Klebsiella pneumoniae	imipenem	PSI	A-a	247	78	41	0	1.94391	LightGBM	A	scheme	carbapenem
0.639505	0.5	0	0	Klebsiella pneumoniae	imipenem	PSI	A-a	247	78	41	0	1.94391	LightGBM	A	scheme	carbapenem
0.693108	0.5	0	0	Klebsiella pneumoniae	imipenem	PSI	A-a	247	79	41	0	1.94391	LightGBM	A	scheme	carbapenem
0.695365	0.5	0	0	Klebsiella pneumoniae	imipenem	PSI	A-a	247	79	41	0	1.94391	LightGBM	A	scheme	carbapenem
0.732613	0.5	0	0	Klebsiella pneumoniae	imipenem	PSI	A-a	247	79	41	0	1.94391	LightGBM	A	scheme	carbapenem
0.684584	0.5	0.5	1	Klebsiella pneumoniae	imipenem	PSI	A-b	246	78	0	266	1.94391	LightGBM	A	scheme	carbapenem
0.819088	0.5	0.5	1	Klebsiella pneumoniae	imipenem	PSI	A-b	246	78	0	266	1.94391	LightGBM	A	scheme	carbapenem
0.690216	0.5	0.5	1	Klebsiella pneumoniae	imipenem	PSI	A-b	246	78	0	266	1.94391	LightGBM	A	scheme	carbapenem
0.707694	0.5	0.5	1	Klebsiella pneumoniae	imipenem	PSI	A-b	246	78	0	266	1.94391	LightGBM	A	scheme	carbapenem
0.686006	0.5	0.5	1	Klebsiella pneumoniae	imipenem	PSI	A-b	247	78	0	266	1.94391	LightGBM	A	scheme	carbapenem
0.692032	0.5	0.5	1	Klebsiella pneumoniae	imipenem	PSI	A-b	247	78	0	266	1.94391	LightGBM	A	scheme	carbapenem
0.720479	0.5	0.5	1	Klebsiella pneumoniae	imipenem	PSI	A-b	247	78	0	267	1.94391	LightGBM	A	scheme	carbapenem
0.705487	0.515204	0.50821	1	Klebsiella pneumoniae	imipenem	PSI	A-b	247	79	0	267	1.94391	LightGBM	A	scheme	carbapenem
0.6861	0.5	0.5	1	Klebsiella pneumoniae	imipenem	PSI	A-b	247	79	0	267	1.94391	LightGBM	A	scheme	carbapenem
0.782865	0.5	0.5	1	Klebsiella pneumoniae	imipenem	PSI	A-b	247	79	0	267	1.94391	LightGBM	A	scheme	carbapenem
0.9	0.714286	0.636364	1	Klebsiella pneumoniae	imipenem	PSI	A-c	228	0	58	284	1.94391	LightGBM	A	scheme	carbapenem
0.962245	0.857143	0.777778	1	Klebsiella pneumoniae	imipenem	PSI	A-c	228	0	58	284	1.94391	LightGBM	A	scheme	carbapenem
0.983061	0.785714	0.7	1	Klebsiella pneumoniae	imipenem	PSI	A-c	228	0	58	284	1.94391	LightGBM	A	scheme	carbapenem
0.989592	0.785714	0.7	1	Klebsiella pneumoniae	imipenem	PSI	A-c	228	0	58	284	1.94391	LightGBM	A	scheme	carbapenem
0.735306	0.627143	0.575758	0.968571	Klebsiella pneumoniae	imipenem	PSI	A-c	229	0	58	284	1.94391	LightGBM	A	scheme	carbapenem
0.984444	0.725	0.658333	0.973333	Klebsiella pneumoniae	imipenem	PSI	A-c	229	0	59	284	1.94391	LightGBM	A	scheme	carbapenem
0.929444	0.666667	0.6	1	Klebsiella pneumoniae	imipenem	PSI	A-c	229	0	59	285	1.94391	LightGBM	A	scheme	carbapenem
0.971389	0.583333	0.545455	1	Klebsiella pneumoniae	imipenem	PSI	A-c	229	0	59	285	1.94391	LightGBM	A	scheme	carbapenem
0.915694	0.565833	0.533636	0.953333	Klebsiella pneumoniae	imipenem	PSI	A-c	229	0	59	285	1.94391	LightGBM	A	scheme	carbapenem
0.874167	0.75	0.666667	1	Klebsiella pneumoniae	imipenem	PSI	A-c	229	0	59	285	1.94391	LightGBM	A	scheme	carbapenem
0.846531	0.642857	0.583333	1	Klebsiella pneumoniae	imipenem	PSI	A-d	0	60	58	284	1.94391	LightGBM	A	scheme	carbapenem
0.980204	0.785714	0.7	1	Klebsiella pneumoniae	imipenem	PSI	A-d	0	60	58	284	1.94391	LightGBM	A	scheme	carbapenem
0.890816	0.785714	0.7	1	Klebsiella pneumoniae	imipenem	PSI	A-d	0	60	58	284	1.94391	LightGBM	A	scheme	carbapenem
1	0.857143	0.777778	1	Klebsiella pneumoniae	imipenem	PSI	A-d	0	60	58	284	1.94391	LightGBM	A	scheme	carbapenem
0.718571	0.56	0.527308	0.967143	Klebsiella pneumoniae	imipenem	PSI	A-d	0	60	58	284	1.94391	LightGBM	A	scheme	carbapenem
0.922222	0.75	0.666667	1	Klebsiella pneumoniae	imipenem	PSI	A-d	0	60	59	284	1.94391	LightGBM	A	scheme	carbapenem
0.8825	0.666667	0.6	1	Klebsiella pneumoniae	imipenem	PSI	A-d	0	60	59	285	1.94391	LightGBM	A	scheme	carbapenem
0.993056	0.75	0.666667	1	Klebsiella pneumoniae	imipenem	PSI	A-d	0	61	59	285	1.94391	LightGBM	A	scheme	carbapenem
0.922778	0.655	0.590667	0.971667	Klebsiella pneumoniae	imipenem	PSI	A-d	0	61	59	285	1.94391	LightGBM	A	scheme	carbapenem
0.8625	0.666667	0.6	1	Klebsiella pneumoniae	imipenem	PSI	A-d	0	61	59	285	1.94391	LightGBM	A	scheme	carbapenem
0.909363	0.5	0	0	Klebsiella pneumoniae	imipenem	PSI	A-a	246	78	159	0	1.99585	LightGBM	A	scheme	carbapenem
0.901247	0.5	0	0	Klebsiella pneumoniae	imipenem	PSI	A-a	246	78	159	0	1.99585	LightGBM	A	scheme	carbapenem
0.929193	0.5	0	0	Klebsiella pneumoniae	imipenem	PSI	A-a	246	78	159	0	1.99585	LightGBM	A	scheme	carbapenem
0.848992	0.5	0	0	Klebsiella pneumoniae	imipenem	PSI	A-a	246	78	159	0	1.99585	LightGBM	A	scheme	carbapenem
0.920093	0.5	0	0	Klebsiella pneumoniae	imipenem	PSI	A-a	247	78	159	0	1.99585	LightGBM	A	scheme	carbapenem
0.865225	0.5	0	0	Klebsiella pneumoniae	imipenem	PSI	A-a	247	78	159	0	1.99585	LightGBM	A	scheme	carbapenem
0.917933	0.5	0	0	Klebsiella pneumoniae	imipenem	PSI	A-a	247	78	159	0	1.99585	LightGBM	A	scheme	carbapenem
0.89794	0.5	0	0	Klebsiella pneumoniae	imipenem	PSI	A-a	247	79	160	0	1.99585	LightGBM	A	scheme	carbapenem
0.930639	0.5	0	0	Klebsiella pneumoniae	imipenem	PSI	A-a	247	79	160	0	1.99585	LightGBM	A	scheme	carbapenem
0.904459	0.5	0	0	Klebsiella pneumoniae	imipenem	PSI	A-a	247	79	160	0	1.99585	LightGBM	A	scheme	carbapenem
0.953386	0.5	0.5	1	Klebsiella pneumoniae	imipenem	PSI	A-b	246	78	0	352	1.99585	LightGBM	A	scheme	carbapenem
0.930679	0.5	0.5	1	Klebsiella pneumoniae	imipenem	PSI	A-b	246	78	0	352	1.99585	LightGBM	A	scheme	carbapenem
0.963562	0.5	0.5	1	Klebsiella pneumoniae	imipenem	PSI	A-b	246	78	0	353	1.99585	LightGBM	A	scheme	carbapenem
0.958546	0.5	0.5	1	Klebsiella pneumoniae	imipenem	PSI	A-b	246	78	0	353	1.99585	LightGBM	A	scheme	carbapenem
0.957883	0.5	0.5	1	Klebsiella pneumoniae	imipenem	PSI	A-b	247	78	0	353	1.99585	LightGBM	A	scheme	carbapenem
0.962218	0.5	0.5	1	Klebsiella pneumoniae	imipenem	PSI	A-b	247	78	0	353	1.99585	LightGBM	A	scheme	carbapenem
0.948249	0.5	0.5	1	Klebsiella pneumoniae	imipenem	PSI	A-b	247	78	0	353	1.99585	LightGBM	A	scheme	carbapenem
0.909379	0.5	0.5	1	Klebsiella pneumoniae	imipenem	PSI	A-b	247	79	0	353	1.99585	LightGBM	A	scheme	carbapenem
0.959043	0.5	0.5	1	Klebsiella pneumoniae	imipenem	PSI	A-b	247	79	0	353	1.99585	LightGBM	A	scheme	carbapenem
0.955878	0.5	0.5	1	Klebsiella pneumoniae	imipenem	PSI	A-b	247	79	0	353	1.99585	LightGBM	A	scheme	carbapenem
0.967975	0.90375	0.863636	0.953	Klebsiella pneumoniae	imipenem	PSI	A-c	228	0	177	370	1.99585	LightGBM	A	scheme	carbapenem
0.960888	0.95	0.909091	1	Klebsiella pneumoniae	imipenem	PSI	A-c	228	0	177	370	1.99585	LightGBM	A	scheme	carbapenem
1	1	1	1	Klebsiella pneumoniae	imipenem	PSI	A-c	228	0	177	371	1.99585	LightGBM	A	scheme	carbapenem
0.970962	0.96175	0.951119	0.9725	Klebsiella pneumoniae	imipenem	PSI	A-c	228	0	177	371	1.99585	LightGBM	A	scheme	carbapenem
0.9234	0.90075	0.862679	0.9465	Klebsiella pneumoniae	imipenem	PSI	A-c	229	0	177	371	1.99585	LightGBM	A	scheme	carbapenem
0.94185	0.951	0.949969	0.9575	Klebsiella pneumoniae	imipenem	PSI	A-c	229	0	177	371	1.99585	LightGBM	A	scheme	carbapenem
1	0.98775	1	0.9785	Klebsiella pneumoniae	imipenem	PSI	A-c	229	0	177	371	1.99585	LightGBM	A	scheme	carbapenem
0.970139	0.885263	0.822292	0.974211	Klebsiella pneumoniae	imipenem	PSI	A-c	229	0	178	371	1.99585	LightGBM	A	scheme	carbapenem
0.954598	0.922895	0.900524	0.949474	Klebsiella pneumoniae	imipenem	PSI	A-c	229	0	178	371	1.99585	LightGBM	A	scheme	carbapenem
0.963587	0.947368	0.904762	1	Klebsiella pneumoniae	imipenem	PSI	A-c	229	0	178	371	1.99585	LightGBM	A	scheme	carbapenem
0.925025	0.91275	0.867253	0.9745	Klebsiella pneumoniae	imipenem	PSI	A-d	0	60	177	370	1.99585	LightGBM	A	scheme	carbapenem
0.957125	0.95	0.909091	1	Klebsiella pneumoniae	imipenem	PSI	A-d	0	60	177	370	1.99585	LightGBM	A	scheme	carbapenem
1	0.975	0.952381	1	Klebsiella pneumoniae	imipenem	PSI	A-d	0	60	177	371	1.99585	LightGBM	A	scheme	carbapenem
0.980925	0.9635	0.951214	0.9795	Klebsiella pneumoniae	imipenem	PSI	A-d	0	60	177	371	1.99585	LightGBM	A	scheme	carbapenem
0.886563	0.91075	0.866838	0.976	Klebsiella pneumoniae	imipenem	PSI	A-d	0	60	177	371	1.99585	LightGBM	A	scheme	carbapenem
0.934213	0.951	0.950093	0.9555	Klebsiella pneumoniae	imipenem	PSI	A-d	0	60	177	371	1.99585	LightGBM	A	scheme	carbapenem
0.999	0.9895	1	0.9775	Klebsiella pneumoniae	imipenem	PSI	A-d	0	60	177	371	1.99585	LightGBM	A	scheme	carbapenem
0.950859	0.882895	0.822055	0.973158	Klebsiella pneumoniae	imipenem	PSI	A-d	0	61	178	371	1.99585	LightGBM	A	scheme	carbapenem
0.960249	0.928158	0.900133	0.951053	Klebsiella pneumoniae	imipenem	PSI	A-d	0	61	178	371	1.99585	LightGBM	A	scheme	carbapenem
0.975263	0.921053	0.863636	1	Klebsiella pneumoniae	imipenem	PSI	A-d	0	61	178	371	1.99585	LightGBM	A	scheme	carbapenem
0.880132	0.5	0	0	Klebsiella pneumoniae	meropenem	PSI	A-a	250	79	296	0	4.35222	LightGBM	A	scheme	carbapenem
0.886586	0.5	0	0	Klebsiella pneumoniae	meropenem	PSI	A-a	250	79	296	0	4.35222	LightGBM	A	scheme	carbapenem
0.827059	0.5	0	0	Klebsiella pneumoniae	meropenem	PSI	A-a	250	79	296	0	4.35222	LightGBM	A	scheme	carbapenem
0.826095	0.5	0	0	Klebsiella pneumoniae	meropenem	PSI	A-a	250	79	296	0	4.35222	LightGBM	A	scheme	carbapenem
0.854179	0.5	0	0	Klebsiella pneumoniae	meropenem	PSI	A-a	250	79	296	0	4.35222	LightGBM	A	scheme	carbapenem
0.861162	0.5	0	0	Klebsiella pneumoniae	meropenem	PSI	A-a	250	79	296	0	4.35222	LightGBM	A	scheme	carbapenem
0.8804	0.5	0	0	Klebsiella pneumoniae	meropenem	PSI	A-a	250	79	296	0	4.35222	LightGBM	A	scheme	carbapenem
0.872152	0.5	0	0	Klebsiella pneumoniae	meropenem	PSI	A-a	250	79	296	0	4.35222	LightGBM	A	scheme	carbapenem
0.85955	0.5	0	0	Klebsiella pneumoniae	meropenem	PSI	A-a	251	80	296	0	4.35222	LightGBM	A	scheme	carbapenem
0.85547	0.5	0	0	Klebsiella pneumoniae	meropenem	PSI	A-a	251	80	297	0	4.35222	LightGBM	A	scheme	carbapenem
0.902264	0.647857	0.596068	1	Klebsiella pneumoniae	meropenem	PSI	A-b	250	79	0	64	4.35222	LightGBM	A	scheme	carbapenem
0.923616	0.878214	0.934143	0.821429	Klebsiella pneumoniae	meropenem	PSI	A-b	250	79	0	64	4.35222	LightGBM	A	scheme	carbapenem
0.870802	0.618704	0.572113	1	Klebsiella pneumoniae	meropenem	PSI	A-b	250	79	0	65	4.35222	LightGBM	A	scheme	carbapenem
0.895988	0.707778	0.6354	0.962963	Klebsiella pneumoniae	meropenem	PSI	A-b	250	79	0	65	4.35222	LightGBM	A	scheme	carbapenem
0.846344	0.681852	0.631535	0.962963	Klebsiella pneumoniae	meropenem	PSI	A-b	250	79	0	65	4.35222	LightGBM	A	scheme	carbapenem
0.910466	0.706852	0.626364	1	Klebsiella pneumoniae	meropenem	PSI	A-b	250	79	0	65	4.35222	LightGBM	A	scheme	carbapenem
0.92085	0.663889	0.596874	1	Klebsiella pneumoniae	meropenem	PSI	A-b	250	79	0	65	4.35222	LightGBM	A	scheme	carbapenem
0.89703	0.736481	0.643942	1	Klebsiella pneumoniae	meropenem	PSI	A-b	250	79	0	65	4.35222	LightGBM	A	scheme	carbapenem
0.918635	0.723148	0.64855	1	Klebsiella pneumoniae	meropenem	PSI	A-b	251	80	0	65	4.35222	LightGBM	A	scheme	carbapenem
0.939129	0.715	0.637719	1	Klebsiella pneumoniae	meropenem	PSI	A-b	251	80	0	65	4.35222	LightGBM	A	scheme	carbapenem
0.9519	0.8	1	0.6	Klebsiella pneumoniae	meropenem	PSI	A-c	232	0	314	82	4.35222	LightGBM	A	scheme	carbapenem
0.9664	0.9	1	0.8	Klebsiella pneumoniae	meropenem	PSI	A-c	232	0	314	82	4.35222	LightGBM	A	scheme	carbapenem
0.877654	0.854444	0.931111	0.777778	Klebsiella pneumoniae	meropenem	PSI	A-c	232	0	314	83	4.35222	LightGBM	A	scheme	carbapenem
0.824321	0.833333	1	0.666667	Klebsiella pneumoniae	meropenem	PSI	A-c	232	0	314	83	4.35222	LightGBM	A	scheme	carbapenem
0.849383	0.76	0.968333	0.555556	Klebsiella pneumoniae	meropenem	PSI	A-c	232	0	314	83	4.35222	LightGBM	A	scheme	carbapenem
0.817716	0.804444	0.92	0.666667	Klebsiella pneumoniae	meropenem	PSI	A-c	232	0	314	83	4.35222	LightGBM	A	scheme	carbapenem
0.854938	0.82	0.967143	0.666667	Klebsiella pneumoniae	meropenem	PSI	A-c	232	0	314	83	4.35222	LightGBM	A	scheme	carbapenem
0.924383	0.833333	1	0.666667	Klebsiella pneumoniae	meropenem	PSI	A-c	232	0	314	83	4.35222	LightGBM	A	scheme	carbapenem
0.966667	0.888889	1	0.777778	Klebsiella pneumoniae	meropenem	PSI	A-c	233	0	314	83	4.35222	LightGBM	A	scheme	carbapenem
0.938642	0.855556	0.927222	0.777778	Klebsiella pneumoniae	meropenem	PSI	A-c	233	0	315	83	4.35222	LightGBM	A	scheme	carbapenem
0.91465	0.876	0.938667	0.8	Klebsiella pneumoniae	meropenem	PSI	A-d	0	61	314	82	4.35222	LightGBM	A	scheme	carbapenem
0.9217	0.886	0.972222	0.8	Klebsiella pneumoniae	meropenem	PSI	A-d	0	61	314	82	4.35222	LightGBM	A	scheme	carbapenem
0.91716	0.86	0.939861	0.777778	Klebsiella pneumoniae	meropenem	PSI	A-d	0	61	314	83	4.35222	LightGBM	A	scheme	carbapenem
0.979938	0.821111	0.974286	0.666667	Klebsiella pneumoniae	meropenem	PSI	A-d	0	61	314	83	4.35222	LightGBM	A	scheme	carbapenem
0.86358	0.764444	0.97	0.555556	Klebsiella pneumoniae	meropenem	PSI	A-d	0	61	314	83	4.35222	LightGBM	A	scheme	carbapenem
0.860988	0.857222	0.934583	0.777778	Klebsiella pneumoniae	meropenem	PSI	A-d	0	61	314	83	4.35222	LightGBM	A	scheme	carbapenem
0.885247	0.633889	0.881	0.333333	Klebsiella pneumoniae	meropenem	PSI	A-d	0	61	314	83	4.35222	LightGBM	A	scheme	carbapenem
0.907901	0.912222	0.937333	0.888889	Klebsiella pneumoniae	meropenem	PSI	A-d	0	61	314	83	4.35222	LightGBM	A	scheme	carbapenem
0.95963	0.944444	1	0.888889	Klebsiella pneumoniae	meropenem	PSI	A-d	0	62	314	83	4.35222	LightGBM	A	scheme	carbapenem
0.925432	0.856667	0.934722	0.777778	Klebsiella pneumoniae	meropenem	PSI	A-d	0	62	315	83	4.35222	LightGBM	A	scheme	carbapenem
0.803807	0.5	0	0	Klebsiella pneumoniae	meropenem	PSI	A-a	250	79	69	0	2.04275	LightGBM	A	scheme	carbapenem
0.629273	0.5	0	0	Klebsiella pneumoniae	meropenem	PSI	A-a	250	79	69	0	2.04275	LightGBM	A	scheme	carbapenem
0.554222	0.5	0	0	Klebsiella pneumoniae	meropenem	PSI	A-a	250	79	69	0	2.04275	LightGBM	A	scheme	carbapenem
0.79558	0.5	0	0	Klebsiella pneumoniae	meropenem	PSI	A-a	250	79	69	0	2.04275	LightGBM	A	scheme	carbapenem
0.606263	0.5	0	0	Klebsiella pneumoniae	meropenem	PSI	A-a	250	79	69	0	2.04275	LightGBM	A	scheme	carbapenem
0.87602	0.5	0	0	Klebsiella pneumoniae	meropenem	PSI	A-a	250	79	69	0	2.04275	LightGBM	A	scheme	carbapenem
0.634554	0.5	0	0	Klebsiella pneumoniae	meropenem	PSI	A-a	250	79	69	0	2.04275	LightGBM	A	scheme	carbapenem
0.762147	0.5	0	0	Klebsiella pneumoniae	meropenem	PSI	A-a	250	79	70	0	2.04275	LightGBM	A	scheme	carbapenem
0.766111	0.5	0	0	Klebsiella pneumoniae	meropenem	PSI	A-a	251	80	70	0	2.04275	LightGBM	A	scheme	carbapenem
0.84701	0.5	0	0	Klebsiella pneumoniae	meropenem	PSI	A-a	251	80	70	0	2.04275	LightGBM	A	scheme	carbapenem
0.711233	0.530326	0.516712	0.978261	Klebsiella pneumoniae	meropenem	PSI	A-b	250	79	0	232	2.04275	LightGBM	A	scheme	carbapenem
0.749331	0.529022	0.516598	1	Klebsiella pneumoniae	meropenem	PSI	A-b	250	79	0	232	2.04275	LightGBM	A	scheme	carbapenem
0.703112	0.51663	0.507491	1	Klebsiella pneumoniae	meropenem	PSI	A-b	250	79	0	232	2.04275	LightGBM	A	scheme	carbapenem
0.835948	0.528913	0.516231	1	Klebsiella pneumoniae	meropenem	PSI	A-b	250	79	0	232	2.04275	LightGBM	A	scheme	carbapenem
0.760425	0.515109	0.507707	1	Klebsiella pneumoniae	meropenem	PSI	A-b	250	79	0	232	2.04275	LightGBM	A	scheme	carbapenem
0.823547	0.540435	0.522423	1	Klebsiella pneumoniae	meropenem	PSI	A-b	250	79	0	232	2.04275	LightGBM	A	scheme	carbapenem
0.839104	0.54337	0.522263	1	Klebsiella pneumoniae	meropenem	PSI	A-b	250	79	0	232	2.04275	LightGBM	A	scheme	carbapenem
0.698147	0.520543	0.510203	1	Klebsiella pneumoniae	meropenem	PSI	A-b	250	79	0	232	2.04275	LightGBM	A	scheme	carbapenem
0.732025	0.514	0.508519	1	Klebsiella pneumoniae	meropenem	PSI	A-b	251	80	0	233	2.04275	LightGBM	A	scheme	carbapenem
0.77841	0.509556	0.505024	1	Klebsiella pneumoniae	meropenem	PSI	A-b	251	80	0	233	2.04275	LightGBM	A	scheme	carbapenem
0.9559	0.7625	0.697546	0.926	Klebsiella pneumoniae	meropenem	PSI	A-c	232	0	87	250	2.04275	LightGBM	A	scheme	carbapenem
0.8768	0.7135	0.649176	0.925	Klebsiella pneumoniae	meropenem	PSI	A-c	232	0	87	250	2.04275	LightGBM	A	scheme	carbapenem
0.88665	0.7665	0.69652	0.924	Klebsiella pneumoniae	meropenem	PSI	A-c	232	0	87	250	2.04275	LightGBM	A	scheme	carbapenem
0.8868	0.7135	0.649286	0.927	Klebsiella pneumoniae	meropenem	PSI	A-c	232	0	87	250	2.04275	LightGBM	A	scheme	carbapenem
0.9641	0.85	0.769231	1	Klebsiella pneumoniae	meropenem	PSI	A-c	232	0	87	250	2.04275	LightGBM	A	scheme	carbapenem
0.9226	0.6815	0.61675	0.964	Klebsiella pneumoniae	meropenem	PSI	A-c	232	0	87	250	2.04275	LightGBM	A	scheme	carbapenem
0.9369	0.6	0.555556	1	Klebsiella pneumoniae	meropenem	PSI	A-c	232	0	87	250	2.04275	LightGBM	A	scheme	carbapenem
0.880123	0.742778	0.675012	0.915556	Klebsiella pneumoniae	meropenem	PSI	A-c	232	0	88	250	2.04275	LightGBM	A	scheme	carbapenem
0.92642	0.793333	0.734364	0.923333	Klebsiella pneumoniae	meropenem	PSI	A-c	233	0	88	251	2.04275	LightGBM	A	scheme	carbapenem
0.991728	0.777778	0.692308	1	Klebsiella pneumoniae	meropenem	PSI	A-c	233	0	88	251	2.04275	LightGBM	A	scheme	carbapenem
0.9148	0.8325	0.761731	0.96	Klebsiella pneumoniae	meropenem	PSI	A-d	0	61	87	250	2.04275	LightGBM	A	scheme	carbapenem
0.8876	0.5965	0.560934	0.896	Klebsiella pneumoniae	meropenem	PSI	A-d	0	61	87	250	2.04275	LightGBM	A	scheme	carbapenem
0.84	0.7335	0.65881	0.966	Klebsiella pneumoniae	meropenem	PSI	A-d	0	61	87	250	2.04275	LightGBM	A	scheme	carbapenem
0.9074	0.6745	0.61475	0.971	Klebsiella pneumoniae	meropenem	PSI	A-d	0	61	87	250	2.04275	LightGBM	A	scheme	carbapenem
0.8531	0.65	0.588235	1	Klebsiella pneumoniae	meropenem	PSI	A-d	0	61	87	250	2.04275	LightGBM	A	scheme	carbapenem
0.7821	0.635	0.579743	0.966	Klebsiella pneumoniae	meropenem	PSI	A-d	0	61	87	250	2.04275	LightGBM	A	scheme	carbapenem
0.9194	0.733	0.658095	0.969	Klebsiella pneumoniae	meropenem	PSI	A-d	0	61	87	250	2.04275	LightGBM	A	scheme	carbapenem
0.855062	0.747222	0.676084	0.928889	Klebsiella pneumoniae	meropenem	PSI	A-d	0	61	88	250	2.04275	LightGBM	A	scheme	carbapenem
0.949506	0.851111	0.805131	0.93	Klebsiella pneumoniae	meropenem	PSI	A-d	0	62	88	251	2.04275	LightGBM	A	scheme	carbapenem
0.920802	0.777778	0.692308	1	Klebsiella pneumoniae	meropenem	PSI	A-d	0	62	88	251	2.04275	LightGBM	A	scheme	carbapenem
0.719506	0.5	0	0	Klebsiella pneumoniae	meropenem	PSI	A-a	250	79	56	0	1.94381	LightGBM	A	scheme	carbapenem
0.753141	0.5	0	0	Klebsiella pneumoniae	meropenem	PSI	A-a	250	79	56	0	1.94381	LightGBM	A	scheme	carbapenem
0.734986	0.5	0	0	Klebsiella pneumoniae	meropenem	PSI	A-a	250	79	56	0	1.94381	LightGBM	A	scheme	carbapenem
0.766612	0.5	0	0	Klebsiella pneumoniae	meropenem	PSI	A-a	250	79	57	0	1.94381	LightGBM	A	scheme	carbapenem
0.709349	0.5	0	0	Klebsiella pneumoniae	meropenem	PSI	A-a	250	79	57	0	1.94381	LightGBM	A	scheme	carbapenem
0.785222	0.5	0	0	Klebsiella pneumoniae	meropenem	PSI	A-a	250	79	57	0	1.94381	LightGBM	A	scheme	carbapenem
0.772604	0.5	0	0	Klebsiella pneumoniae	meropenem	PSI	A-a	250	79	57	0	1.94381	LightGBM	A	scheme	carbapenem
0.800547	0.5	0	0	Klebsiella pneumoniae	meropenem	PSI	A-a	250	79	57	0	1.94381	LightGBM	A	scheme	carbapenem
0.726827	0.5	0	0	Klebsiella pneumoniae	meropenem	PSI	A-a	251	80	57	0	1.94381	LightGBM	A	scheme	carbapenem
0.746783	0.5	0	0	Klebsiella pneumoniae	meropenem	PSI	A-a	251	80	57	0	1.94381	LightGBM	A	scheme	carbapenem
0.559248	0.5	0.5	1	Klebsiella pneumoniae	meropenem	PSI	A-b	250	79	0	263	1.94381	LightGBM	A	scheme	carbapenem
0.64798	0.5	0.5	1	Klebsiella pneumoniae	meropenem	PSI	A-b	250	79	0	263	1.94381	LightGBM	A	scheme	carbapenem
0.68911	0.48	0.489796	0.96	Klebsiella pneumoniae	meropenem	PSI	A-b	250	79	0	263	1.94381	LightGBM	A	scheme	carbapenem
0.746195	0.5	0.5	1	Klebsiella pneumoniae	meropenem	PSI	A-b	250	79	0	264	1.94381	LightGBM	A	scheme	carbapenem
0.559979	0.5	0.5	1	Klebsiella pneumoniae	meropenem	PSI	A-b	250	79	0	264	1.94381	LightGBM	A	scheme	carbapenem
0.658242	0.5	0.5	1	Klebsiella pneumoniae	meropenem	PSI	A-b	250	79	0	264	1.94381	LightGBM	A	scheme	carbapenem
0.706393	0.5	0.5	1	Klebsiella pneumoniae	meropenem	PSI	A-b	250	79	0	264	1.94381	LightGBM	A	scheme	carbapenem
0.546751	0.5	0.5	1	Klebsiella pneumoniae	meropenem	PSI	A-b	250	79	0	264	1.94381	LightGBM	A	scheme	carbapenem
0.609686	0.5	0.5	1	Klebsiella pneumoniae	meropenem	PSI	A-b	251	80	0	264	1.94381	LightGBM	A	scheme	carbapenem
0.648494	0.5	0.5	1	Klebsiella pneumoniae	meropenem	PSI	A-b	251	80	0	264	1.94381	LightGBM	A	scheme	carbapenem
0.880494	0.598889	0.5555	0.968889	Klebsiella pneumoniae	meropenem	PSI	A-c	232	0	74	281	1.94381	LightGBM	A	scheme	carbapenem
0.97679	0.802222	0.736955	0.937778	Klebsiella pneumoniae	meropenem	PSI	A-c	232	0	74	281	1.94381	LightGBM	A	scheme	carbapenem
0.94716	0.611111	0.5625	1	Klebsiella pneumoniae	meropenem	PSI	A-c	232	0	74	281	1.94381	LightGBM	A	scheme	carbapenem
0.970469	0.6875	0.615385	1	Klebsiella pneumoniae	meropenem	PSI	A-c	232	0	75	282	1.94381	LightGBM	A	scheme	carbapenem
0.90375	0.6875	0.615385	1	Klebsiella pneumoniae	meropenem	PSI	A-c	232	0	75	282	1.94381	LightGBM	A	scheme	carbapenem
0.837734	0.643125	0.593718	0.90375	Klebsiella pneumoniae	meropenem	PSI	A-c	232	0	75	282	1.94381	LightGBM	A	scheme	carbapenem
0.922031	0.79375	0.722091	0.96375	Klebsiella pneumoniae	meropenem	PSI	A-c	232	0	75	282	1.94381	LightGBM	A	scheme	carbapenem
0.880547	0.695	0.633212	0.875	Klebsiella pneumoniae	meropenem	PSI	A-c	232	0	75	282	1.94381	LightGBM	A	scheme	carbapenem
0.859844	0.779375	0.710788	0.93125	Klebsiella pneumoniae	meropenem	PSI	A-c	233	0	75	282	1.94381	LightGBM	A	scheme	carbapenem
0.810234	0.57375	0.543776	0.88875	Klebsiella pneumoniae	meropenem	PSI	A-c	233	0	75	282	1.94381	LightGBM	A	scheme	carbapenem
0.826481	0.726111	0.669366	0.914444	Klebsiella pneumoniae	meropenem	PSI	A-d	0	61	74	281	1.94381	LightGBM	A	scheme	carbapenem
0.975926	0.816667	0.743182	0.968889	Klebsiella pneumoniae	meropenem	PSI	A-d	0	61	74	281	1.94381	LightGBM	A	scheme	carbapenem
0.933333	0.652222	0.592571	0.971111	Klebsiella pneumoniae	meropenem	PSI	A-d	0	61	74	281	1.94381	LightGBM	A	scheme	carbapenem
0.956094	0.875	0.8	1	Klebsiella pneumoniae	meropenem	PSI	A-d	0	61	75	282	1.94381	LightGBM	A	scheme	carbapenem
0.845	0.715	0.650182	0.93625	Klebsiella pneumoniae	meropenem	PSI	A-d	0	61	75	282	1.94381	LightGBM	A	scheme	carbapenem
0.7225	0.5625	0.533333	1	Klebsiella pneumoniae	meropenem	PSI	A-d	0	61	75	282	1.94381	LightGBM	A	scheme	carbapenem
0.93	0.875	0.8	1	Klebsiella pneumoniae	meropenem	PSI	A-d	0	61	75	282	1.94381	LightGBM	A	scheme	carbapenem
0.814219	0.716875	0.652485	0.9375	Klebsiella pneumoniae	meropenem	PSI	A-d	0	61	75	282	1.94381	LightGBM	A	scheme	carbapenem
0.815625	0.718125	0.649212	0.9325	Klebsiella pneumoniae	meropenem	PSI	A-d	0	62	75	282	1.94381	LightGBM	A	scheme	carbapenem
0.76875	0.66875	0.608013	0.97125	Klebsiella pneumoniae	meropenem	PSI	A-d	0	62	75	282	1.94381	LightGBM	A	scheme	carbapenem
0.883169	0.5	0	0	Klebsiella pneumoniae	meropenem	PSI	A-a	250	79	167	0	1.99593	LightGBM	A	scheme	carbapenem
0.867087	0.5	0	0	Klebsiella pneumoniae	meropenem	PSI	A-a	250	79	167	0	1.99593	LightGBM	A	scheme	carbapenem
0.921446	0.5	0	0	Klebsiella pneumoniae	meropenem	PSI	A-a	250	79	167	0	1.99593	LightGBM	A	scheme	carbapenem
0.856417	0.5	0	0	Klebsiella pneumoniae	meropenem	PSI	A-a	250	79	167	0	1.99593	LightGBM	A	scheme	carbapenem
0.891673	0.5	0	0	Klebsiella pneumoniae	meropenem	PSI	A-a	250	79	167	0	1.99593	LightGBM	A	scheme	carbapenem
0.792873	0.5	0	0	Klebsiella pneumoniae	meropenem	PSI	A-a	250	79	167	0	1.99593	LightGBM	A	scheme	carbapenem
0.887708	0.5	0	0	Klebsiella pneumoniae	meropenem	PSI	A-a	250	79	168	0	1.99593	LightGBM	A	scheme	carbapenem
0.906548	0.5	0	0	Klebsiella pneumoniae	meropenem	PSI	A-a	250	79	168	0	1.99593	LightGBM	A	scheme	carbapenem
0.875267	0.5	0	0	Klebsiella pneumoniae	meropenem	PSI	A-a	251	80	168	0	1.99593	LightGBM	A	scheme	carbapenem
0.858092	0.5	0	0	Klebsiella pneumoniae	meropenem	PSI	A-a	251	80	168	0	1.99593	LightGBM	A	scheme	carbapenem
0.913005	0.5	0.5	1	Klebsiella pneumoniae	meropenem	PSI	A-b	250	79	0	350	1.99593	LightGBM	A	scheme	carbapenem
0.915503	0.5	0.5	1	Klebsiella pneumoniae	meropenem	PSI	A-b	250	79	0	350	1.99593	LightGBM	A	scheme	carbapenem
0.902703	0.5	0.5	1	Klebsiella pneumoniae	meropenem	PSI	A-b	250	79	0	350	1.99593	LightGBM	A	scheme	carbapenem
0.925847	0.5	0.5	1	Klebsiella pneumoniae	meropenem	PSI	A-b	250	79	0	350	1.99593	LightGBM	A	scheme	carbapenem
0.901064	0.5	0.5	1	Klebsiella pneumoniae	meropenem	PSI	A-b	250	79	0	350	1.99593	LightGBM	A	scheme	carbapenem
0.92521	0.5	0.5	1	Klebsiella pneumoniae	meropenem	PSI	A-b	250	79	0	350	1.99593	LightGBM	A	scheme	carbapenem
0.931446	0.5	0.5	1	Klebsiella pneumoniae	meropenem	PSI	A-b	250	79	0	350	1.99593	LightGBM	A	scheme	carbapenem
0.928058	0.5	0.5	1	Klebsiella pneumoniae	meropenem	PSI	A-b	250	79	0	350	1.99593	LightGBM	A	scheme	carbapenem
0.922884	0.5	0.5	1	Klebsiella pneumoniae	meropenem	PSI	A-b	251	80	0	350	1.99593	LightGBM	A	scheme	carbapenem
0.924588	0.5	0.5	1	Klebsiella pneumoniae	meropenem	PSI	A-b	251	80	0	351	1.99593	LightGBM	A	scheme	carbapenem
0.926667	0.893095	0.836667	0.973333	Klebsiella pneumoniae	meropenem	PSI	A-c	232	0	185	368	1.99593	LightGBM	A	scheme	carbapenem
0.851848	0.831905	0.768448	0.952381	Klebsiella pneumoniae	meropenem	PSI	A-c	232	0	185	368	1.99593	LightGBM	A	scheme	carbapenem
0.92102	0.95119	0.952281	0.949524	Klebsiella pneumoniae	meropenem	PSI	A-c	232	0	185	368	1.99593	LightGBM	A	scheme	carbapenem
0.936814	0.952381	0.913043	1	Klebsiella pneumoniae	meropenem	PSI	A-c	232	0	185	368	1.99593	LightGBM	A	scheme	carbapenem
0.958764	0.940952	0.910791	0.977143	Klebsiella pneumoniae	meropenem	PSI	A-c	232	0	185	368	1.99593	LightGBM	A	scheme	carbapenem
0.973401	0.915952	0.872011	0.975714	Klebsiella pneumoniae	meropenem	PSI	A-c	232	0	185	368	1.99593	LightGBM	A	scheme	carbapenem
0.857275	0.81325	0.754726	0.9305	Klebsiella pneumoniae	meropenem	PSI	A-c	232	0	186	368	1.99593	LightGBM	A	scheme	carbapenem
0.949125	0.9365	0.90645	0.9755	Klebsiella pneumoniae	meropenem	PSI	A-c	232	0	186	368	1.99593	LightGBM	A	scheme	carbapenem
0.93965	0.9235	0.905511	0.9535	Klebsiella pneumoniae	meropenem	PSI	A-c	233	0	186	368	1.99593	LightGBM	A	scheme	carbapenem
0.932713	0.91125	0.866304	0.9755	Klebsiella pneumoniae	meropenem	PSI	A-c	233	0	186	369	1.99593	LightGBM	A	scheme	carbapenem
0.92432	0.892381	0.836467	0.97381	Klebsiella pneumoniae	meropenem	PSI	A-d	0	61	185	368	1.99593	LightGBM	A	scheme	carbapenem
0.855272	0.83381	0.770027	0.953333	Klebsiella pneumoniae	meropenem	PSI	A-d	0	61	185	368	1.99593	LightGBM	A	scheme	carbapenem
0.946893	0.951667	0.952264	0.954762	Klebsiella pneumoniae	meropenem	PSI	A-d	0	61	185	368	1.99593	LightGBM	A	scheme	carbapenem
0.958197	0.952381	0.913043	1	Klebsiella pneumoniae	meropenem	PSI	A-d	0	61	185	368	1.99593	LightGBM	A	scheme	carbapenem
0.941054	0.94119	0.911067	0.975238	Klebsiella pneumoniae	meropenem	PSI	A-d	0	61	185	368	1.99593	LightGBM	A	scheme	carbapenem
0.904308	0.917857	0.87212	0.980952	Klebsiella pneumoniae	meropenem	PSI	A-d	0	61	185	368	1.99593	LightGBM	A	scheme	carbapenem
0.829888	0.78825	0.72484	0.925	Klebsiella pneumoniae	meropenem	PSI	A-d	0	61	186	368	1.99593	LightGBM	A	scheme	carbapenem
0.968712	0.938	0.9071	0.9765	Klebsiella pneumoniae	meropenem	PSI	A-d	0	61	186	368	1.99593	LightGBM	A	scheme	carbapenem
0.957187	0.93825	0.906797	0.976	Klebsiella pneumoniae	meropenem	PSI	A-d	0	62	186	368	1.99593	LightGBM	A	scheme	carbapenem
0.916725	0.91375	0.866186	0.976	Klebsiella pneumoniae	meropenem	PSI	A-d	0	62	186	369	1.99593	LightGBM	A	scheme	carbapenem
0.5	0.5	0	0	Klebsiella pneumoniae	nitrofurantoin	PSI	A-a	162	54	65	0	1.94229	LightGBM	A	scheme	nitrofuran antibiotic
0.5	0.5	0	0	Klebsiella pneumoniae	nitrofurantoin	PSI	A-a	162	54	65	0	1.94229	LightGBM	A	scheme	nitrofuran antibiotic
0.5	0.5	0	0	Klebsiella pneumoniae	nitrofurantoin	PSI	A-a	162	54	65	0	1.94229	LightGBM	A	scheme	nitrofuran antibiotic
0.5	0.5	0	0	Klebsiella pneumoniae	nitrofurantoin	PSI	A-a	162	54	66	0	1.94229	LightGBM	A	scheme	nitrofuran antibiotic
0.5	0.5	0	0	Klebsiella pneumoniae	nitrofurantoin	PSI	A-a	162	54	66	0	1.94229	LightGBM	A	scheme	nitrofuran antibiotic
0.5	0.5	0	0	Klebsiella pneumoniae	nitrofurantoin	PSI	A-a	162	54	66	0	1.94229	LightGBM	A	scheme	nitrofuran antibiotic
0.5	0.5	0	0	Klebsiella pneumoniae	nitrofurantoin	PSI	A-a	162	54	66	0	1.94229	LightGBM	A	scheme	nitrofuran antibiotic
0.5	0.5	0	0	Klebsiella pneumoniae	nitrofurantoin	PSI	A-a	162	54	66	0	1.94229	LightGBM	A	scheme	nitrofuran antibiotic
0.5	0.5	0	0	Klebsiella pneumoniae	nitrofurantoin	PSI	A-a	162	54	66	0	1.94229	LightGBM	A	scheme	nitrofuran antibiotic
0.5	0.5	0	0	Klebsiella pneumoniae	nitrofurantoin	PSI	A-a	162	54	66	0	1.94229	LightGBM	A	scheme	nitrofuran antibiotic
0.5	0.5	0	0	Klebsiella pneumoniae	nitrofurantoin	PSI	A-b	162	54	0	32	1.94229	LightGBM	A	scheme	nitrofuran antibiotic
0.5	0.5	0	0	Klebsiella pneumoniae	nitrofurantoin	PSI	A-b	162	54	0	32	1.94229	LightGBM	A	scheme	nitrofuran antibiotic
0.5	0.5	0	0	Klebsiella pneumoniae	nitrofurantoin	PSI	A-b	162	54	0	32	1.94229	LightGBM	A	scheme	nitrofuran antibiotic
0.5	0.5	0	0	Klebsiella pneumoniae	nitrofurantoin	PSI	A-b	162	54	0	32	1.94229	LightGBM	A	scheme	nitrofuran antibiotic
0.5	0.5	0	0	Klebsiella pneumoniae	nitrofurantoin	PSI	A-b	162	54	0	32	1.94229	LightGBM	A	scheme	nitrofuran antibiotic
0.5	0.5	0	0	Klebsiella pneumoniae	nitrofurantoin	PSI	A-b	162	54	0	32	1.94229	LightGBM	A	scheme	nitrofuran antibiotic
0.5	0.5	0	0	Klebsiella pneumoniae	nitrofurantoin	PSI	A-b	162	54	0	33	1.94229	LightGBM	A	scheme	nitrofuran antibiotic
0.5	0.5	0	0	Klebsiella pneumoniae	nitrofurantoin	PSI	A-b	162	54	0	33	1.94229	LightGBM	A	scheme	nitrofuran antibiotic
0.5	0.5	0	0	Klebsiella pneumoniae	nitrofurantoin	PSI	A-b	162	54	0	33	1.94229	LightGBM	A	scheme	nitrofuran antibiotic
0.5	0.5	0	0	Klebsiella pneumoniae	nitrofurantoin	PSI	A-b	162	54	0	33	1.94229	LightGBM	A	scheme	nitrofuran antibiotic
0.5	0.5	0	0	Klebsiella pneumoniae	nitrofurantoin	PSI	A-c	144	0	83	50	1.94229	LightGBM	A	scheme	nitrofuran antibiotic
0.5	0.5	0	0	Klebsiella pneumoniae	nitrofurantoin	PSI	A-c	144	0	83	50	1.94229	LightGBM	A	scheme	nitrofuran antibiotic
0.5	0.5	0	0	Klebsiella pneumoniae	nitrofurantoin	PSI	A-c	144	0	83	50	1.94229	LightGBM	A	scheme	nitrofuran antibiotic
0.5	0.5	0	0	Klebsiella pneumoniae	nitrofurantoin	PSI	A-c	144	0	84	50	1.94229	LightGBM	A	scheme	nitrofuran antibiotic
0.5	0.5	0	0	Klebsiella pneumoniae	nitrofurantoin	PSI	A-c	144	0	84	50	1.94229	LightGBM	A	scheme	nitrofuran antibiotic
0.5	0.5	0	0	Klebsiella pneumoniae	nitrofurantoin	PSI	A-c	144	0	84	50	1.94229	LightGBM	A	scheme	nitrofuran antibiotic
0.5	0.5	0	0	Klebsiella pneumoniae	nitrofurantoin	PSI	A-c	144	0	84	51	1.94229	LightGBM	A	scheme	nitrofuran antibiotic
0.5	0.5	0	0	Klebsiella pneumoniae	nitrofurantoin	PSI	A-c	144	0	84	51	1.94229	LightGBM	A	scheme	nitrofuran antibiotic
0.5	0.5	0	0	Klebsiella pneumoniae	nitrofurantoin	PSI	A-c	144	0	84	51	1.94229	LightGBM	A	scheme	nitrofuran antibiotic
0.5	0.5	0	0	Klebsiella pneumoniae	nitrofurantoin	PSI	A-c	144	0	84	51	1.94229	LightGBM	A	scheme	nitrofuran antibiotic
0.5	0.5	0.5	1	Klebsiella pneumoniae	nitrofurantoin	PSI	A-d	0	36	83	50	1.94229	LightGBM	A	scheme	nitrofuran antibiotic
0.5	0.5	0.5	1	Klebsiella pneumoniae	nitrofurantoin	PSI	A-d	0	36	83	50	1.94229	LightGBM	A	scheme	nitrofuran antibiotic
0.5	0.5	0.5	1	Klebsiella pneumoniae	nitrofurantoin	PSI	A-d	0	36	83	50	1.94229	LightGBM	A	scheme	nitrofuran antibiotic
0.5	0.5	0.5	1	Klebsiella pneumoniae	nitrofurantoin	PSI	A-d	0	36	84	50	1.94229	LightGBM	A	scheme	nitrofuran antibiotic
0.5	0.5	0.5	1	Klebsiella pneumoniae	nitrofurantoin	PSI	A-d	0	36	84	50	1.94229	LightGBM	A	scheme	nitrofuran antibiotic
0.5	0.5	0.5	1	Klebsiella pneumoniae	nitrofurantoin	PSI	A-d	0	36	84	50	1.94229	LightGBM	A	scheme	nitrofuran antibiotic
0.5	0.5	0.5	1	Klebsiella pneumoniae	nitrofurantoin	PSI	A-d	0	36	84	51	1.94229	LightGBM	A	scheme	nitrofuran antibiotic
0.5	0.5	0.5	1	Klebsiella pneumoniae	nitrofurantoin	PSI	A-d	0	36	84	51	1.94229	LightGBM	A	scheme	nitrofuran antibiotic
0.5	0.5	0.5	1	Klebsiella pneumoniae	nitrofurantoin	PSI	A-d	0	36	84	51	1.94229	LightGBM	A	scheme	nitrofuran antibiotic
[truncated: 11,481 more rows]

## Sheet: Fig 2A (mean values)
shap_values	features
0.0602533	Klebsiella pneumoniae
0.0408137	Escherichia coli
0.0289133	clade-wise distance
0.0272247	Scenario A-b
0.0222371	sample size
0.021136	Scenario A-a
0.0200644	drug class: penam
0.0176194	drug class:carbapenem
0.00602959	Scenario B-b
0.00481085	Salmonella enterica
0.00443934	Scenario A-d
0.0043782	Scenario A-c
0.0032462	Staphylococcus aureus
0.00302585	drug class: cephalosporin
0.00248924	drug class: fluoroquinolone antibiotic
0.00186198	drug class: diaminopyrimidine antibiotic;sulfonamide antibiotic
0.00145896	drug class: phenicol antibiotic
0.00132142	drug class: macrolide antibiotic
0.00121874	Scenario B-a
0.0011296	drug class: aminoglycoside antibiotic
0.00106881	drug class: tetracycline antibiotic
0.000762806	drug class: cephamycin
0.000750146	drug class:lincosamide antibiotic
0.000530465	Streptococcus pneumoniae
0.000316285	drug class: sulfonamide antibiotic
0.000256993	drug class: diaminopyrimidine antibiotic
0.000168842	drug class: nitrofuran antibiotic

## Sheet: Fig 2A (SHAP values)
clade-wise distance	sample size	Escherichia coli	Klebsiella pneumoniae	Salmonella enterica	Staphylococcus aureus	Streptococcus pneumoniae	A-a	A-b	A-c	A-d	B-a	B-b	aminoglycoside antibiotic	carbapenem	cephalosporin	cephamycin	diaminopyrimidine antibiotic	diaminopyrimidine antibiotic;sulfonamide antibiotic	fluoroquinolone antibiotic	lincosamide antibiotic	macrolide antibiotic	nitrofuran antibiotic	penam	phenicol antibiotic	sulfonamide antibiotic	tetracycline antibiotic
-0.00697212	-0.0319081	-0.101913	0.0267634	0.00174961	-0.00150764	0.000243387	-0.0579298	0.00718492	-0.012838	-0.0151499	-0.00038221	0.00211539	-7.57557e-05	-0.00895428	0.00158557	5.2884e-05	-0.000188652	0.000544333	-0.00049476	0.000256886	0.00014891	9.4959e-05	-0.0147999	0.00097911	0.000139863	-0.00042148
-0.00637169	-0.0311312	-0.101465	0.0269542	0.00175118	-0.00151007	0.000242455	-0.0575683	0.00717528	-0.0127476	-0.015067	-0.000383083	0.00211431	-7.03136e-05	-0.00891941	0.0015876	4.60244e-05	-0.000188652	0.000547314	-0.000494212	0.000256497	0.000148908	9.48917e-05	-0.0144982	0.000978427	0.000139477	-0.000421311
0.0154965	0.00449393	-0.0830291	0.0350367	0.00176505	-0.00152387	0.000240044	-0.0463525	0.00822928	-0.00907371	-0.0105988	-0.000383118	0.00211708	8.82887e-05	-0.00898738	0.00158783	4.71307e-05	-0.000188652	0.000559551	-0.000424542	0.000254492	0.000148903	9.53058e-05	-0.00162474	0.000974811	0.000137799	-0.000421316
0.0154965	0.00449393	-0.0830291	0.0350367	0.00176505	-0.00152387	0.000240044	-0.0463525	0.00822928	-0.00907371	-0.0105988	-0.000383118	0.00211708	8.82887e-05	-0.00898738	0.00158783	4.71307e-05	-0.000188652	0.000559551	-0.000424542	0.000254492	0.000148903	9.53058e-05	-0.00162474	0.000974811	0.000137799	-0.000421316
0.0154965	0.00449393	-0.0830291	0.0350367	0.00176505	-0.00152387	0.000240044	-0.0463525	0.00822928	-0.00907371	-0.0105988	-0.000383118	0.00211708	8.82887e-05	-0.00898738	0.00158783	4.71307e-05	-0.000188652	0.000559551	-0.000424542	0.000254492	0.000148903	9.53058e-05	-0.00162474	0.000974811	0.000137799	-0.000421316
0.0154965	0.00449393	-0.0830291	0.0350367	0.00176505	-0.00152387	0.000240044	-0.0463525	0.00822928	-0.00907371	-0.0105988	-0.000383118	0.00211708	8.82887e-05	-0.00898738	0.00158783	4.71307e-05	-0.000188652	0.000559551	-0.000424542	0.000254492	0.000148903	9.53058e-05	-0.00162474	0.000974811	0.000137799	-0.000421316
0.0154965	0.00449393	-0.0830291	0.0350367	0.00176505	-0.00152387	0.000240044	-0.0463525	0.00822928	-0.00907371	-0.0105988	-0.000383118	0.00211708	8.82887e-05	-0.00898738	0.00158783	4.71307e-05	-0.000188652	0.000559551	-0.000424542	0.000254492	0.000148903	9.53058e-05	-0.00162474	0.000974811	0.000137799	-0.000421316
0.0154965	0.00449393	-0.0830291	0.0350367	0.00176505	-0.00152387	0.000240044	-0.0463525	0.00822928	-0.00907371	-0.0105988	-0.000383118	0.00211708	8.82887e-05	-0.00898738	0.00158783	4.71307e-05	-0.000188652	0.000559551	-0.000424542	0.000254492	0.000148903	9.53058e-05	-0.00162474	0.000974811	0.000137799	-0.000421316
0.0154965	0.00449393	-0.0830291	0.0350367	0.00176505	-0.00152387	0.000240044	-0.0463525	0.00822928	-0.00907371	-0.0105988	-0.000383118	0.00211708	8.82887e-05	-0.00898738	0.00158783	4.71307e-05	-0.000188652	0.000559551	-0.000424542	0.000254492	0.000148903	9.53058e-05	-0.00162474	0.000974811	0.000137799	-0.000421316
0.0154965	0.00449393	-0.0830291	0.0350367	0.00176505	-0.00152387	0.000240044	-0.0463525	0.00822928	-0.00907371	-0.0105988	-0.000383118	0.00211708	8.82887e-05	-0.00898738	0.00158783	4.71307e-05	-0.000188652	0.000559551	-0.000424542	0.000254492	0.000148903	9.53058e-05	-0.00162474	0.000974811	0.000137799	-0.000421316
-0.0142323	-0.0394006	-0.103921	0.0342093	0.00103436	-0.00160082	0.00140663	0.00460166	-0.0702589	-0.0143227	-0.0165631	-0.00030908	0.00199488	-2.57897e-05	-0.00742928	0.00113753	8.75264e-05	-9.8571e-05	0.000559846	-0.000387373	0.000329546	0.000636144	5.96429e-05	-0.0207188	0.000510766	0.000225913	-0.000734764
-0.00688143	-0.0287192	-0.0984133	0.0366212	0.00103797	-0.00160846	0.00140893	0.00527185	-0.0668889	-0.0129958	-0.0150636	-0.000309084	0.00199095	-2.26219e-05	-0.00752412	0.0011405	8.75336e-05	-9.8571e-05	0.00056033	-0.000387041	0.000329999	0.00062357	5.96429e-05	-0.0165166	0.000510748	0.000225923	-0.000732001
0.000571708	-0.0162988	-0.0921864	0.0397355	0.00113309	-0.00156383	0.00147549	0.00653184	-0.0630402	-0.0113891	-0.0133813	-0.000328903	0.0020014	-1.81514e-05	-0.00745045	0.00113724	8.77079e-05	-9.80388e-05	0.000560291	-0.000378501	0.000329873	0.000627843	5.96429e-05	-0.0119669	0.000510818	0.000226141	-0.000699242
0.000571708	-0.0162988	-0.0921864	0.0397355	0.00113309	-0.00156383	0.00147549	0.00653184	-0.0630402	-0.0113891	-0.0133813	-0.000328903	0.0020014	-1.81514e-05	-0.00745045	0.00113724	8.77079e-05	-9.80388e-05	0.000560291	-0.000378501	0.000329873	0.000627843	5.96429e-05	-0.0119669	0.000510818	0.000226141	-0.000699242
0.000571708	-0.0162988	-0.0921864	0.0397355	0.00113309	-0.00156383	0.00147549	0.00653184	-0.0630402	-0.0113891	-0.0133813	-0.000328903	0.0020014	-1.81514e-05	-0.00745045	0.00113724	8.77079e-05	-9.80388e-05	0.000560291	-0.000378501	0.000329873	0.000627843	5.96429e-05	-0.0119669	0.000510818	0.000226141	-0.000699242
0.000571708	-0.0162988	-0.0921864	0.0397355	0.00113309	-0.00156383	0.00147549	0.00653184	-0.0630402	-0.0113891	-0.0133813	-0.000328903	0.0020014	-1.81514e-05	-0.00745045	0.00113724	8.77079e-05	-9.80388e-05	0.000560291	-0.000378501	0.000329873	0.000627843	5.96429e-05	-0.0119669	0.000510818	0.000226141	-0.000699242
0.000571708	-0.0162988	-0.0921864	0.0397355	0.00113309	-0.00156383	0.00147549	0.00653184	-0.0630402	-0.0113891	-0.0133813	-0.000328903	0.0020014	-1.81514e-05	-0.00745045	0.00113724	8.77079e-05	-9.80388e-05	0.000560291	-0.000378501	0.000329873	0.000627843	5.96429e-05	-0.0119669	0.000510818	0.000226141	-0.000699242
-0.00256745	-0.0217372	-0.0947999	0.0387718	0.00110563	-0.00158025	0.00145023	0.00619826	-0.0650107	-0.0119131	-0.0138703	-0.000311981	0.00199496	-1.86682e-05	-0.00739783	0.00113348	8.50769e-05	-9.91855e-05	0.000561075	-0.000388387	0.000329951	0.000625981	5.92646e-05	-0.0136373	0.000511955	0.000227384	-0.000708465
-0.00256745	-0.0217372	-0.0947999	0.0387718	0.00110563	-0.00158025	0.00145023	0.00619826	-0.0650107	-0.0119131	-0.0138703	-0.000311981	0.00199496	-1.86682e-05	-0.00739783	0.00113348	8.50769e-05	-9.91855e-05	0.000561075	-0.000388387	0.000329951	0.000625981	5.92646e-05	-0.0136373	0.000511955	0.000227384	-0.000708465
-0.00256745	-0.0217372	-0.0947999	0.0387718	0.00110563	-0.00158025	0.00145023	0.00619826	-0.0650107	-0.0119131	-0.0138703	-0.000311981	0.00199496	-1.86682e-05	-0.00739783	0.00113348	8.50769e-05	-9.91855e-05	0.000561075	-0.000388387	0.000329951	0.000625981	5.92646e-05	-0.0136373	0.000511955	0.000227384	-0.000708465
-0.00332231	-0.00597966	-0.0787779	0.050319	0.000428506	-0.00157165	0.000261647	0.0117753	0.0121314	0.0357002	-0.00444981	0.00045413	0.00260108	-0.000112482	-0.00938187	0.00154771	0.000136534	-2.12679e-05	0.000454755	-7.68733e-05	0.000425275	0.000268052	4.21186e-05	-0.00963769	0.000371842	8.43521e-05	-7.67576e-05
0.00490084	0.00533107	-0.072858	0.0529441	0.00042872	-0.00157015	0.000261865	0.0122645	0.0127449	0.0411361	-0.00322108	0.000487132	0.00261271	-0.000108732	-0.00938175	0.0015424	0.000136468	-1.2665e-05	0.000454738	-7.90349e-05	0.00042523	0.000267856	4.21186e-05	-0.00553873	0.00037184	8.43521e-05	-7.67646e-05
0.0124623	0.0146236	-0.0671681	0.0551838	0.000519775	-0.00161374	0.000286342	0.0129729	0.0131215	0.0454225	-0.00220728	0.000593983	0.00267138	-8.51466e-05	-0.00936283	0.0016118	0.000135603	-1.23175e-05	0.000429704	-8.61316e-05	0.000415198	0.000267691	4.21186e-05	-0.00138898	0.000453567	8.44391e-05	-7.98188e-05
0.0124623	0.0146236	-0.0671681	0.0551838	0.000519775	-0.00161374	0.000286342	0.0129729	0.0131215	0.0454225	-0.00220728	0.000593983	0.00267138	-8.51466e-05	-0.00936283	0.0016118	0.000135603	-1.23175e-05	0.000429704	-8.61316e-05	0.000415198	0.000267691	4.21186e-05	-0.00138898	0.000453567	8.44391e-05	-7.98188e-05
0.0124623	0.0146236	-0.0671681	0.0551838	0.000519775	-0.00161374	0.000286342	0.0129729	0.0131215	0.0454225	-0.00220728	0.000593983	0.00267138	-8.51466e-05	-0.00936283	0.0016118	0.000135603	-1.23175e-05	0.000429704	-8.61316e-05	0.000415198	0.000267691	4.21186e-05	-0.00138898	0.000453567	8.44391e-05	-7.98188e-05
0.0124623	0.0146236	-0.0671681	0.0551838	0.000519775	-0.00161374	0.000286342	0.0129729	0.0131215	0.0454225	-0.00220728	0.000593983	0.00267138	-8.51466e-05	-0.00936283	0.0016118	0.000135603	-1.23175e-05	0.000429704	-8.61316e-05	0.000415198	0.000267691	4.21186e-05	-0.00138898	0.000453567	8.44391e-05	-7.98188e-05
0.0124623	0.0146236	-0.0671681	0.0551838	0.000519775	-0.00161374	0.000286342	0.0129729	0.0131215	0.0454225	-0.00220728	0.000593983	0.00267138	-8.51466e-05	-0.00936283	0.0016118	0.000135603	-1.23175e-05	0.000429704	-8.61316e-05	0.000415198	0.000267691	4.21186e-05	-0.00138898	0.000453567	8.44391e-05	-7.98188e-05
0.0101376	0.01208	-0.0686857	0.0545019	0.000539274	-0.00160595	0.000300751	0.0127527	0.0127281	0.0437637	-0.00248722	0.000598363	0.00264585	-8.72086e-05	-0.00935451	0.00162588	0.000135605	-1.23412e-05	0.000429704	-8.45594e-05	0.000415198	0.000267691	4.21186e-05	-0.0026677	0.000453567	8.44391e-05	-7.98188e-05
0.0101376	0.01208	-0.0686857	0.0545019	0.000539274	-0.00160595	0.000300751	0.0127527	0.0127281	0.0437637	-0.00248722	0.000598363	0.00264585	-8.72086e-05	-0.00935451	0.00162588	0.000135605	-1.23412e-05	0.000429704	-8.45594e-05	0.000415198	0.000267691	4.21186e-05	-0.0026677	0.000453567	8.44391e-05	-7.98188e-05
0.0101376	0.01208	-0.0686857	0.0545019	0.000539274	-0.00160595	0.000300751	0.0127527	0.0127281	0.0437637	-0.00248722	0.000598363	0.00264585	-8.72086e-05	-0.00935451	0.00162588	0.000135605	-1.23412e-05	0.000429704	-8.45594e-05	0.000415198	0.000267691	4.21186e-05	-0.0026677	0.000453567	8.44391e-05	-7.98188e-05
-0.00258666	-0.00982157	-0.0765034	0.0596211	0.000803442	-0.00167465	0.000376076	0.010815	0.013443	-0.00334914	0.0420476	0.000200928	0.002132	-0.00014428	-0.00914051	0.00162978	0.000131311	-0.00010125	0.000428934	-1.52963e-06	0.000380114	0.000318962	4.08852e-05	-0.015074	0.000372319	0.000122853	-0.00028184
-0.00258666	-0.00982157	-0.0765034	0.0596211	0.000803442	-0.00167465	0.000376076	0.010815	0.013443	-0.00334914	0.0420476	0.000200928	0.002132	-0.00014428	-0.00914051	0.00162978	0.000131311	-0.00010125	0.000428934	-1.52963e-06	0.000380114	0.000318962	4.08852e-05	-0.015074	0.000372319	0.000122853	-0.00028184
-9.936e-05	-0.00201354	-0.0731484	0.0613901	0.000884445	-0.00161704	0.000376334	0.0113784	0.0140421	-0.0031053	0.0440064	0.000218946	0.00217633	-0.000114249	-0.00913955	0.00171711	0.000131355	9.36131e-06	0.000429429	-2.37381e-06	0.000381899	0.000303314	4.08852e-05	-0.011895	0.000372489	0.000122853	-0.000281918
-9.936e-05	-0.00201354	-0.0731484	0.0613901	0.000884445	-0.00161704	0.000376334	0.0113784	0.0140421	-0.0031053	0.0440064	0.000218946	0.00217633	-0.000114249	-0.00913955	0.00171711	0.000131355	9.36131e-06	0.000429429	-2.37381e-06	0.000381899	0.000303314	4.08852e-05	-0.011895	0.000372489	0.000122853	-0.000281918
-9.936e-05	-0.00201354	-0.0731484	0.0613901	0.000884445	-0.00161704	0.000376334	0.0113784	0.0140421	-0.0031053	0.0440064	0.000218946	0.00217633	-0.000114249	-0.00913955	0.00171711	0.000131355	9.36131e-06	0.000429429	-2.37381e-06	0.000381899	0.000303314	4.08852e-05	-0.011895	0.000372489	0.000122853	-0.000281918
-9.936e-05	-0.00201354	-0.0731484	0.0613901	0.000884445	-0.00161704	0.000376334	0.0113784	0.0140421	-0.0031053	0.0440064	0.000218946	0.00217633	-0.000114249	-0.00913955	0.00171711	0.000131355	9.36131e-06	0.000429429	-2.37381e-06	0.000381899	0.000303314	4.08852e-05	-0.011895	0.000372489	0.000122853	-0.000281918
-9.936e-05	-0.00201354	-0.0731484	0.0613901	0.000884445	-0.00161704	0.000376334	0.0113784	0.0140421	-0.0031053	0.0440064	0.000218946	0.00217633	-0.000114249	-0.00913955	0.00171711	0.000131355	9.36131e-06	0.000429429	-2.37381e-06	0.000381899	0.000303314	4.08852e-05	-0.011895	0.000372489	0.000122853	-0.000281918
-0.00191799	-0.00426601	-0.0742261	0.0608541	0.000846965	-0.00165483	0.000376265	0.0113103	0.0139697	-0.00324735	0.0428289	0.000228812	0.00210683	-0.000133344	-0.00913866	0.0017105	0.000131341	9.36131e-06	0.000430097	3.82867e-07	0.000382231	0.000295318	4.08852e-05	-0.0127224	0.000372417	0.000122853	-0.000281918
-0.00191799	-0.00426601	-0.0742261	0.0608541	0.000846965	-0.00165483	0.000376265	0.0113103	0.0139697	-0.00324735	0.0428289	0.000228812	0.00210683	-0.000133344	-0.00913866	0.0017105	0.000131341	9.36131e-06	0.000430097	3.82867e-07	0.000382231	0.000295318	4.08852e-05	-0.0127224	0.000372417	0.000122853	-0.000281918
-0.00191799	-0.00426601	-0.0742261	0.0608541	0.000846965	-0.00165483	0.000376265	0.0113103	0.0139697	-0.00324735	0.0428289	0.000228812	0.00210683	-0.000133344	-0.00913866	0.0017105	0.000131341	9.36131e-06	0.000430097	3.82867e-07	0.000382231	0.000295318	4.08852e-05	-0.0127224	0.000372417	0.000122853	-0.000281918
-0.0032884	-0.0149868	-0.113999	0.0294256	0.00174348	-0.00161075	4.75291e-06	-0.0595503	0.00643831	-0.0118582	-0.017208	-0.000363437	0.00219442	-0.000193742	-0.00926935	0.00173944	3.92512e-05	-0.00018674	0.000684933	-0.000701299	0.000327261	0.00074935	8.66543e-05	-0.017408	0.00105094	0.000178674	-0.000482684
-0.00602692	-0.0207588	-0.1167	0.0282202	0.00170926	-0.00162192	-1.12067e-06	-0.0606308	0.00598417	-0.0111488	-0.0179191	-0.000377453	0.00219393	-0.000219443	-0.0092815	0.00168835	3.91456e-05	-0.00018674	0.000684339	-0.00070806	0.00032738	0.000747269	8.66543e-05	-0.0194131	0.0010509	0.000179855	-0.000484704
-0.001176	-0.00988126	-0.111063	0.0307038	0.00171873	-0.00161822	5.72837e-06	-0.0567516	0.00707847	-0.00990203	-0.0165085	-0.000378508	0.00219393	-0.000179108	-0.00927993	0.00178556	3.91456e-05	-0.00018674	0.000684339	-0.000679397	0.00032738	0.000747269	8.66543e-05	-0.0155044	0.0010509	0.000179855	-0.000484704
-0.001176	-0.00988126	-0.111063	0.0307038	0.00171873	-0.00161822	5.72837e-06	-0.0567516	0.00707847	-0.00990203	-0.0165085	-0.000378508	0.00219393	-0.000179108	-0.00927993	0.00178556	3.91456e-05	-0.00018674	0.000684339	-0.000679397	0.00032738	0.000747269	8.66543e-05	-0.0155044	0.0010509	0.000179855	-0.000484704
-0.001176	-0.00988126	-0.111063	0.0307038	0.00171873	-0.00161822	5.72837e-06	-0.0567516	0.00707847	-0.00990203	-0.0165085	-0.000378508	0.00219393	-0.000179108	-0.00927993	0.00178556	3.91456e-05	-0.00018674	0.000684339	-0.000679397	0.00032738	0.000747269	8.66543e-05	-0.0155044	0.0010509	0.000179855	-0.000484704
-0.001176	-0.00988126	-0.111063	0.0307038	0.00171873	-0.00161822	5.72837e-06	-0.0567516	0.00707847	-0.00990203	-0.0165085	-0.000378508	0.00219393	-0.000179108	-0.00927993	0.00178556	3.91456e-05	-0.00018674	0.000684339	-0.000679397	0.00032738	0.000747269	8.66543e-05	-0.0155044	0.0010509	0.000179855	-0.000484704
-0.001176	-0.00988126	-0.111063	0.0307038	0.00171873	-0.00161822	5.72837e-06	-0.0567516	0.00707847	-0.00990203	-0.0165085	-0.000378508	0.00219393	-0.000179108	-0.00927993	0.00178556	3.91456e-05	-0.00018674	0.000684339	-0.000679397	0.00032738	0.000747269	8.66543e-05	-0.0155044	0.0010509	0.000179855	-0.000484704
-0.001176	-0.00988126	-0.111063	0.0307038	0.00171873	-0.00161822	5.72837e-06	-0.0567516	0.00707847	-0.00990203	-0.0165085	-0.000378508	0.00219393	-0.000179108	-0.00927993	0.00178556	3.91456e-05	-0.00018674	0.000684339	-0.000679397	0.00032738	0.000747269	8.66543e-05	-0.0155044	0.0010509	0.000179855	-0.000484704
-0.001176	-0.00988126	-0.111063	0.0307038	0.00171873	-0.00161822	5.72837e-06	-0.0567516	0.00707847	-0.00990203	-0.0165085	-0.000378508	0.00219393	-0.000179108	-0.00927993	0.00178556	3.91456e-05	-0.00018674	0.000684339	-0.000679397	0.00032738	0.000747269	8.66543e-05	-0.0155044	0.0010509	0.000179855	-0.000484704
-0.001176	-0.00988126	-0.111063	0.0307038	0.00171873	-0.00161822	5.72837e-06	-0.0567516	0.00707847	-0.00990203	-0.0165085	-0.000378508	0.00219393	-0.000179108	-0.00927993	0.00178556	3.91456e-05	-0.00018674	0.000684339	-0.000679397	0.00032738	0.000747269	8.66543e-05	-0.0155044	0.0010509	0.000179855	-0.000484704
0.000749769	-0.00806841	-0.0980985	0.0329304	0.00140891	-0.00164792	0.00089149	0.00728225	-0.063868	-0.0114193	-0.0159332	-0.00026251	0.00190897	-5.37368e-05	-0.00856767	0.00141707	7.01969e-05	-0.000132128	0.0008522	-0.000438402	0.000403818	0.000982864	5.63502e-05	-0.0201494	0.000505857	0.000229707	-0.000504243
0.00543375	-0.000902672	-0.0937973	0.0346634	0.00143519	-0.001685	0.000888586	0.00752197	-0.0609202	-0.0107584	-0.0149744	-0.000276048	0.00189495	-5.21545e-05	-0.00856745	0.00146858	6.92918e-05	-0.000131431	0.00083594	-0.000436611	0.000397992	0.0009827	5.63502e-05	-0.0169262	0.00056308	0.000229751	-0.000506759
0.00863459	0.00545782	-0.0906687	0.0361006	0.00143551	-0.0016694	0.000922354	0.0078446	-0.0585509	-0.00985635	-0.0141257	-0.000259543	0.00190572	-5.11781e-05	-0.00855087	0.00149675	6.92894e-05	-0.000131454	0.00083594	-0.000423847	0.000397992	0.0009827	5.63502e-05	-0.0149115	0.00056308	0.000229751	-0.000506759
0.00863459	0.00545782	-0.0906687	0.0361006	0.00143551	-0.0016694	0.000922354	0.0078446	-0.0585509	-0.00985635	-0.0141257	-0.000259543	0.00190572	-5.11781e-05	-0.00855087	0.00149675	6.92894e-05	-0.000131454	0.00083594	-0.000423847	0.000397992	0.0009827	5.63502e-05	-0.0149115	0.00056308	0.000229751	-0.000506759
0.00863459	0.00545782	-0.0906687	0.0361006	0.00143551	-0.0016694	0.000922354	0.0078446	-0.0585509	-0.00985635	-0.0141257	-0.000259543	0.00190572	-5.11781e-05	-0.00855087	0.00149675	6.92894e-05	-0.000131454	0.00083594	-0.000423847	0.000397992	0.0009827	5.63502e-05	-0.0149115	0.00056308	0.000229751	-0.000506759
0.00863459	0.00545782	-0.0906687	0.0361006	0.00143551	-0.0016694	0.000922354	0.0078446	-0.0585509	-0.00985635	-0.0141257	-0.000259543	0.00190572	-5.11781e-05	-0.00855087	0.00149675	6.92894e-05	-0.000131454	0.00083594	-0.000423847	0.000397992	0.0009827	5.63502e-05	-0.0149115	0.00056308	0.000229751	-0.000506759
0.00863459	0.00545782	-0.0906687	0.0361006	0.00143551	-0.0016694	0.000922354	0.0078446	-0.0585509	-0.00985635	-0.0141257	-0.000259543	0.00190572	-5.11781e-05	-0.00855087	0.00149675	6.92894e-05	-0.000131454	0.00083594	-0.000423847	0.000397992	0.0009827	5.63502e-05	-0.0149115	0.00056308	0.000229751	-0.000506759
0.00863459	0.00545782	-0.0906687	0.0361006	0.00143551	-0.0016694	0.000922354	0.0078446	-0.0585509	-0.00985635	-0.0141257	-0.000259543	0.00190572	-5.11781e-05	-0.00855087	0.00149675	6.92894e-05	-0.000131454	0.00083594	-0.000423847	0.000397992	0.0009827	5.63502e-05	-0.0149115	0.00056308	0.000229751	-0.000506759
-0.00217132	-0.013233	-0.10052	0.0318148	0.00141815	-0.00168017	0.000843547	0.0068357	-0.0651269	-0.0121445	-0.0166061	-0.000270143	0.00193832	-5.13395e-05	-0.00857178	0.00149969	7.02573e-05	-0.00013253	0.000850742	-0.000429642	0.000402941	0.000982843	5.62066e-05	-0.0223002	0.000524485	0.000229751	-0.000505616
-0.00217132	-0.013233	-0.10052	0.0318148	0.00141815	-0.00168017	0.000843547	0.0068357	-0.0651269	-0.0121445	-0.0166061	-0.000270143	0.00193832	-5.13395e-05	-0.00857178	0.00149969	7.02573e-05	-0.00013253	0.000850742	-0.000429642	0.000402941	0.000982843	5.62066e-05	-0.0223002	0.000524485	0.000229751	-0.000505616
0.0133612	0.0228985	-0.066907	0.0543759	0.00078289	-0.00155183	0.00014455	0.0125543	0.0146071	0.0265549	-0.00199926	0.00123388	0.00281465	7.16805e-05	-0.00910237	0.00472376	0.000118908	-4.05544e-05	0.000902304	-0.00133814	0.000218233	0.000528572	1.60394e-06	-0.015923	0.000442338	9.28945e-05	-0.000364474
0.0216967	0.0342065	-0.0610589	0.057003	0.000770913	-0.00154811	0.000149669	0.0131556	0.0154067	0.0299878	-0.00166135	0.00137864	0.0029091	7.44563e-05	-0.00910241	0.00553675	0.000120329	-4.45363e-05	0.000913165	-0.00106377	0.000217712	0.000531628	1.60394e-06	-0.0129031	0.000478853	0.000102155	-0.000401925
0.0216967	0.0342065	-0.0610589	0.057003	0.000770913	-0.00154811	0.000149669	0.0131556	0.0154067	0.0299878	-0.00166135	0.00137864	0.0029091	7.44563e-05	-0.00910241	0.00553675	0.000120329	-4.45363e-05	0.000913165	-0.00106377	0.000217712	0.000531628	1.60394e-06	-0.0129031	0.000478853	0.000102155	-0.000401925
0.0216967	0.0342065	-0.0610589	0.057003	0.000770913	-0.00154811	0.000149669	0.0131556	0.0154067	0.0299878	-0.00166135	0.00137864	0.0029091	7.44563e-05	-0.00910241	0.00553675	0.000120329	-4.45363e-05	0.000913165	-0.00106377	0.000217712	0.000531628	1.60394e-06	-0.0129031	0.000478853	0.000102155	-0.000401925
0.0216967	0.0342065	-0.0610589	0.057003	0.000770913	-0.00154811	0.000149669	0.0131556	0.0154067	0.0299878	-0.00166135	0.00137864	0.0029091	7.44563e-05	-0.00910241	0.00553675	0.000120329	-4.45363e-05	0.000913165	-0.00106377	0.000217712	0.000531628	1.60394e-06	-0.0129031	0.000478853	0.000102155	-0.000401925
0.0216967	0.0342065	-0.0610589	0.057003	0.000770913	-0.00154811	0.000149669	0.0131556	0.0154067	0.0299878	-0.00166135	0.00137864	0.0029091	7.44563e-05	-0.00910241	0.00553675	0.000120329	-4.45363e-05	0.000913165	-0.00106377	0.000217712	0.000531628	1.60394e-06	-0.0129031	0.000478853	0.000102155	-0.000401925
0.0216967	0.0342065	-0.0610589	0.057003	0.000770913	-0.00154811	0.000149669	0.0131556	0.0154067	0.0299878	-0.00166135	0.00137864	0.0029091	7.44563e-05	-0.00910241	0.00553675	0.000120329	-4.45363e-05	0.000913165	-0.00106377	0.000217712	0.000531628	1.60394e-06	-0.0129031	0.000478853	0.000102155	-0.000401925
0.0216967	0.0342065	-0.0610589	0.057003	0.000770913	-0.00154811	0.000149669	0.0131556	0.0154067	0.0299878	-0.00166135	0.00137864	0.0029091	7.44563e-05	-0.00910241	0.00553675	0.000120329	-4.45363e-05	0.000913165	-0.00106377	0.000217712	0.000531628	1.60394e-06	-0.0129031	0.000478853	0.000102155	-0.000401925
0.0196307	0.030349	-0.0610738	0.0562185	0.000718828	-0.00168546	0.00022126	0.0129343	0.0151719	0.0294362	-0.0016944	0.00135848	0.00281278	7.23088e-05	-0.00910241	0.00531406	0.000119471	-4.45363e-05	0.000865826	-0.00116218	0.000197224	0.000614609	1.60394e-06	-0.0134572	0.000468893	0.000102451	-0.000409104
0.0196307	0.030349	-0.0610738	0.0562185	0.000718828	-0.00168546	0.00022126	0.0129343	0.0151719	0.0294362	-0.0016944	0.00135848	0.00281278	7.23088e-05	-0.00910241	0.00531406	0.000119471	-4.45363e-05	0.000865826	-0.00116218	0.000197224	0.000614609	1.60394e-06	-0.0134572	0.000468893	0.000102451	-0.000409104
0.0191013	0.0108299	-0.068337	0.0515592	0.00085313	-0.00156822	0.000182738	0.012189	0.0137277	-0.00173023	0.0472383	0.000832155	0.00294672	-3.90595e-05	-0.00894749	0.00180546	0.00011339	1.61448e-05	0.000835463	-0.000197549	0.000545618	0.000507141	-6.02934e-06	-0.011462	0.000393998	9.88011e-05	-0.000333532
0.0225838	0.0164296	-0.0656075	0.0526864	0.000885415	-0.00155779	0.000204341	0.0124469	0.0141033	-0.00172067	0.0492267	0.000958033	0.00305933	-2.79812e-05	-0.00891817	0.00183085	0.000112786	1.61448e-05	0.000835384	-0.000193137	0.000545396	0.000507276	-6.02934e-06	-0.00956648	0.000393834	0.000104599	-0.000331475
0.0253041	0.0199524	-0.0636701	0.0534967	0.000880574	-0.00156299	0.000207966	0.0127297	0.0143744	-0.00167093	0.0503327	0.00103213	0.00308972	-2.52928e-05	-0.00891777	0.00183134	0.000112702	1.61448e-05	0.000832854	-0.000194008	0.000544591	0.000506518	-6.02934e-06	-0.00817204	0.000393811	9.95215e-05	-0.000333085
0.0253041	0.0199524	-0.0636701	0.0534967	0.000880574	-0.00156299	0.000207966	0.0127297	0.0143744	-0.00167093	0.0503327	0.00103213	0.00308972	-2.52928e-05	-0.00891777	0.00183134	0.000112702	1.61448e-05	0.000832854	-0.000194008	0.000544591	0.000506518	-6.02934e-06	-0.00817204	0.000393811	9.95215e-05	-0.000333085
0.0253041	0.0199524	-0.0636701	0.0534967	0.000880574	-0.00156299	0.000207966	0.0127297	0.0143744	-0.00167093	0.0503327	0.00103213	0.00308972	-2.52928e-05	-0.00891777	0.00183134	0.000112702	1.61448e-05	0.000832854	-0.000194008	0.000544591	0.000506518	-6.02934e-06	-0.00817204	0.000393811	9.95215e-05	-0.000333085
0.0253041	0.0199524	-0.0636701	0.0534967	0.000880574	-0.00156299	0.000207966	0.0127297	0.0143744	-0.00167093	0.0503327	0.00103213	0.00308972	-2.52928e-05	-0.00891777	0.00183134	0.000112702	1.61448e-05	0.000832854	-0.000194008	0.000544591	0.000506518	-6.02934e-06	-0.00817204	0.000393811	9.95215e-05	-0.000333085
0.0253041	0.0199524	-0.0636701	0.0534967	0.000880574	-0.00156299	0.000207966	0.0127297	0.0143744	-0.00167093	0.0503327	0.00103213	0.00308972	-2.52928e-05	-0.00891777	0.00183134	0.000112702	1.61448e-05	0.000832854	-0.000194008	0.000544591	0.000506518	-6.02934e-06	-0.00817204	0.000393811	9.95215e-05	-0.000333085
0.0253041	0.0199524	-0.0636701	0.0534967	0.000880574	-0.00156299	0.000207966	0.0127297	0.0143744	-0.00167093	0.0503327	0.00103213	0.00308972	-2.52928e-05	-0.00891777	0.00183134	0.000112702	1.61448e-05	0.000832854	-0.000194008	0.000544591	0.000506518	-6.02934e-06	-0.00817204	0.000393811	9.95215e-05	-0.000333085
0.0213604	0.0134807	-0.0667674	0.0520575	0.000865127	-0.00158237	0.000204334	0.0121703	0.0139542	-0.00147369	0.0479959	0.000935452	0.00302527	-4.12846e-05	-0.00892322	0.00177788	0.000112615	1.61448e-05	0.000828942	-0.000198235	0.000542649	0.000506347	-6.02934e-06	-0.0105183	0.000393596	9.95215e-05	-0.000340041
0.0213604	0.0134807	-0.0667674	0.0520575	0.000865127	-0.00158237	0.000204334	0.0121703	0.0139542	-0.00147369	0.0479959	0.000935452	0.00302527	-4.12846e-05	-0.00892322	0.00177788	0.000112615	1.61448e-05	0.000828942	-0.000198235	0.000542649	0.000506347	-6.02934e-06	-0.0105183	0.000393596	9.95215e-05	-0.000340041
-0.0563342	-0.0185992	-0.0312726	0.0210043	0.00485387	-0.00223793	-0.000199464	-0.086087	0.0062103	-0.0144975	-0.0186241	-0.000281556	0.00228085	-0.000229479	-0.00937172	0.000560366	5.89201e-05	6.87407e-05	0.000587807	0.000496396	0.000332816	0.000715953	8.1519e-05	-0.054515	0.000564178	8.56759e-05	-0.000277691
-0.0519355	-0.0103321	-0.0269227	0.0229216	0.00484822	-0.00223416	-0.000196868	-0.0828649	0.00660908	-0.0136118	-0.0176982	-0.000281629	0.00228079	-0.000197005	-0.0093685	0.000570808	5.89201e-05	6.87407e-05	0.000587614	0.000494272	0.000332239	0.000712329	8.1519e-05	-0.0513722	0.00056405	8.56633e-05	-0.00027769
-0.0548898	-0.0162331	-0.0300877	0.0215159	0.00486829	-0.00222656	-0.000182715	-0.0860806	0.00661393	-0.0140747	-0.0181636	-0.00032842	0.00214136	-0.000229886	-0.00933491	0.000558358	5.89201e-05	7.02778e-05	0.000587618	0.000505767	0.000332239	0.000712281	8.1519e-05	-0.0548731	0.00056405	8.57452e-05	-0.00027778
-0.0548898	-0.0162331	-0.0300877	0.0215159	0.00486829	-0.00222656	-0.000182715	-0.0860806	0.00661393	-0.0140747	-0.0181636	-0.00032842	0.00214136	-0.000229886	-0.00933491	0.000558358	5.89201e-05	7.02778e-05	0.000587618	0.000505767	0.000332239	0.000712281	8.1519e-05	-0.0548731	0.00056405	8.57452e-05	-0.00027778
-0.0548898	-0.0162331	-0.0300877	0.0215159	0.00486829	-0.00222656	-0.000182715	-0.0860806	0.00661393	-0.0140747	-0.0181636	-0.00032842	0.00214136	-0.000229886	-0.00933491	0.000558358	5.89201e-05	7.02778e-05	0.000587618	0.000505767	0.000332239	0.000712281	8.1519e-05	-0.0548731	0.00056405	8.57452e-05	-0.00027778
-0.0548898	-0.0162331	-0.0300877	0.0215159	0.00486829	-0.00222656	-0.000182715	-0.0860806	0.00661393	-0.0140747	-0.0181636	-0.00032842	0.00214136	-0.000229886	-0.00933491	0.000558358	5.89201e-05	7.02778e-05	0.000587618	0.000505767	0.000332239	0.000712281	8.1519e-05	-0.0548731	0.00056405	8.57452e-05	-0.00027778
-0.0548898	-0.0162331	-0.0300877	0.0215159	0.00486829	-0.00222656	-0.000182715	-0.0860806	0.00661393	-0.0140747	-0.0181636	-0.00032842	0.00214136	-0.000229886	-0.00933491	0.000558358	5.89201e-05	7.02778e-05	0.000587618	0.000505767	0.000332239	0.000712281	8.1519e-05	-0.0548731	0.00056405	8.57452e-05	-0.00027778
-0.0548898	-0.0162331	-0.0300877	0.0215159	0.00486829	-0.00222656	-0.000182715	-0.0860806	0.00661393	-0.0140747	-0.0181636	-0.00032842	0.00214136	-0.000229886	-0.00933491	0.000558358	5.89201e-05	7.02778e-05	0.000587618	0.000505767	0.000332239	0.000712281	8.1519e-05	-0.0548731	0.00056405	8.57452e-05	-0.00027778
-0.0548898	-0.0162331	-0.0300877	0.0215159	0.00486829	-0.00222656	-0.000182715	-0.0860806	0.00661393	-0.0140747	-0.0181636	-0.00032842	0.00214136	-0.000229886	-0.00933491	0.000558358	5.89201e-05	7.02778e-05	0.000587618	0.000505767	0.000332239	0.000712281	8.1519e-05	-0.0548731	0.00056405	8.57452e-05	-0.00027778
-0.0548898	-0.0162331	-0.0300877	0.0215159	0.00486829	-0.00222656	-0.000182715	-0.0860806	0.00661393	-0.0140747	-0.0181636	-0.00032842	0.00214136	-0.000229886	-0.00933491	0.000558358	5.89201e-05	7.02778e-05	0.000587618	0.000505767	0.000332239	0.000712281	8.1519e-05	-0.0548731	0.00056405	8.57452e-05	-0.00027778
-0.0354934	-0.02484	-0.033389	0.0366457	0.00475561	-0.00221773	0.000443274	0.0074895	-0.0843745	-0.0126676	-0.0141989	-0.000299374	0.00163148	9.99458e-06	-0.00863815	0.000101465	7.97627e-05	3.6033e-05	0.00063955	-0.000331648	0.000368032	0.00111787	8.51448e-05	-0.0445767	0.000385318	0.000124914	-0.00040138
-0.0317437	-0.0186977	-0.0303094	0.0380716	0.00475561	-0.00220398	0.000443274	0.00794607	-0.0827138	-0.0118882	-0.0133362	-0.000318489	0.00163123	1.11974e-05	-0.0086404	0.000100903	7.97052e-05	3.87629e-05	0.000639429	-0.000320696	0.000367875	0.00111787	8.51448e-05	-0.0422024	0.000385318	0.000124914	-0.000401505
-0.0410564	-0.0311821	-0.0368169	0.0351026	0.00475556	-0.00221946	0.000443274	0.00638597	-0.0865407	-0.0136184	-0.0152037	-0.000318274	0.00163289	8.71948e-06	-0.00863881	5.17313e-05	7.98474e-05	3.85821e-05	0.000639429	-0.000336527	0.000367875	0.00111787	8.51448e-05	-0.0470834	0.000385318	0.000124914	-0.000404828
-0.0410564	-0.0311821	-0.0368169	0.0351026	0.00475556	-0.00221946	0.000443274	0.00638597	-0.0865407	-0.0136184	-0.0152037	-0.000318274	0.00163289	8.71948e-06	-0.00863881	5.17313e-05	7.98474e-05	3.85821e-05	0.000639429	-0.000336527	0.000367875	0.00111787	8.51448e-05	-0.0470834	0.000385318	0.000124914	-0.000404828
-0.0410564	-0.0311821	-0.0368169	0.0351026	0.00475556	-0.00221946	0.000443274	0.00638597	-0.0865407	-0.0136184	-0.0152037	-0.000318274	0.00163289	8.71948e-06	-0.00863881	5.17313e-05	7.98474e-05	3.85821e-05	0.000639429	-0.000336527	0.000367875	0.00111787	8.51448e-05	-0.0470834	0.000385318	0.000124914	-0.000404828
-0.0410564	-0.0311821	-0.0368169	0.0351026	0.00475556	-0.00221946	0.000443274	0.00638597	-0.0865407	-0.0136184	-0.0152037	-0.000318274	0.00163289	8.71948e-06	-0.00863881	5.17313e-05	7.98474e-05	3.85821e-05	0.000639429	-0.000336527	0.000367875	0.00111787	8.51448e-05	-0.0470834	0.000385318	0.000124914	-0.000404828
-0.0410564	-0.0311821	-0.0368169	0.0351026	0.00475556	-0.00221946	0.000443274	0.00638597	-0.0865407	-0.0136184	-0.0152037	-0.000318274	0.00163289	8.71948e-06	-0.00863881	5.17313e-05	7.98474e-05	3.85821e-05	0.000639429	-0.000336527	0.000367875	0.00111787	8.51448e-05	-0.0470834	0.000385318	0.000124914	-0.000404828
-0.0410564	-0.0311821	-0.0368169	0.0351026	0.00475556	-0.00221946	0.000443274	0.00638597	-0.0865407	-0.0136184	-0.0152037	-0.000318274	0.00163289	8.71948e-06	-0.00863881	5.17313e-05	7.98474e-05	3.85821e-05	0.000639429	-0.000336527	0.000367875	0.00111787	8.51448e-05	-0.0470834	0.000385318	0.000124914	-0.000404828
-0.0410564	-0.0311821	-0.0368169	0.0351026	0.00475556	-0.00221946	0.000443274	0.00638597	-0.0865407	-0.0136184	-0.0152037	-0.000318274	0.00163289	8.71948e-06	-0.00863881	5.17313e-05	7.98474e-05	3.85821e-05	0.000639429	-0.000336527	0.000367875	0.00111787	8.51448e-05	-0.0470834	0.000385318	0.000124914	-0.000404828
-0.0410564	-0.0311821	-0.0368169	0.0351026	0.00475556	-0.00221946	0.000443274	0.00638597	-0.0865407	-0.0136184	-0.0152037	-0.000318274	0.00163289	8.71948e-06	-0.00863881	5.17313e-05	7.98474e-05	3.85821e-05	0.000639429	-0.000336527	0.000367875	0.00111787	8.51448e-05	-0.0470834	0.000385318	0.000124914	-0.000404828
-0.00980767	0.00731781	-0.0606581	0.050931	0.00184622	-0.00212757	3.8497e-05	0.0174726	0.0154746	0.0425013	-0.00553323	0.000802547	0.00262037	-0.00011846	-0.00935758	0.000628796	0.000146505	0.000203761	0.00060447	6.18136e-06	0.000461152	0.000398186	4.21882e-05	-0.0426022	0.000475945	5.14762e-05	-0.0002131
-0.0143781	-0.00362128	-0.0687183	0.048438	0.00176204	-0.00196952	3.94652e-05	0.0170098	0.0155873	0.0383474	-0.00705318	0.00069403	0.00249508	-0.00015397	-0.00935815	0.000636372	0.000147138	0.000201784	0.000667375	2.14303e-05	0.000487847	0.000398561	4.19625e-05	-0.0468321	0.000341534	5.14762e-05	-0.000211561
-0.00917749	0.00320106	-0.064946	0.0501422	0.00176242	-0.00196597	3.94137e-05	0.0175534	0.0160419	0.0426251	-0.00636826	0.000827163	0.00261722	-0.000136835	-0.00935815	0.000660187	0.000147258	0.000201784	0.000666927	3.04602e-06	0.000488047	0.000399406	4.19625e-05	-0.0431722	0.0003414	5.17142e-05	-0.000213161
-0.00917749	0.00320106	-0.064946	0.0501422	0.00176242	-0.00196597	3.94137e-05	0.0175534	0.0160419	0.0426251	-0.00636826	0.000827163	0.00261722	-0.000136835	-0.00935815	0.000660187	0.000147258	0.000201784	0.000666927	3.04602e-06	0.000488047	0.000399406	4.19625e-05	-0.0431722	0.0003414	5.17142e-05	-0.000213161
-0.00917749	0.00320106	-0.064946	0.0501422	0.00176242	-0.00196597	3.94137e-05	0.0175534	0.0160419	0.0426251	-0.00636826	0.000827163	0.00261722	-0.000136835	-0.00935815	0.000660187	0.000147258	0.000201784	0.000666927	3.04602e-06	0.000488047	0.000399406	4.19625e-05	-0.0431722	0.0003414	5.17142e-05	-0.000213161
-0.00917749	0.00320106	-0.064946	0.0501422	0.00176242	-0.00196597	3.94137e-05	0.0175534	0.0160419	0.0426251	-0.00636826	0.000827163	0.00261722	-0.000136835	-0.00935815	0.000660187	0.000147258	0.000201784	0.000666927	3.04602e-06	0.000488047	0.000399406	4.19625e-05	-0.0431722	0.0003414	5.17142e-05	-0.000213161
-0.00917749	0.00320106	-0.064946	0.0501422	0.00176242	-0.00196597	3.94137e-05	0.0175534	0.0160419	0.0426251	-0.00636826	0.000827163	0.00261722	-0.000136835	-0.00935815	0.000660187	0.000147258	0.000201784	0.000666927	3.04602e-06	0.000488047	0.000399406	4.19625e-05	-0.0431722	0.0003414	5.17142e-05	-0.000213161
-0.00917749	0.00320106	-0.064946	0.0501422	0.00176242	-0.00196597	3.94137e-05	0.0175534	0.0160419	0.0426251	-0.00636826	0.000827163	0.00261722	-0.000136835	-0.00935815	0.000660187	0.000147258	0.000201784	0.000666927	3.04602e-06	0.000488047	0.000399406	4.19625e-05	-0.0431722	0.0003414	5.17142e-05	-0.000213161
-0.00917749	0.00320106	-0.064946	0.0501422	0.00176242	-0.00196597	3.94137e-05	0.0175534	0.0160419	0.0426251	-0.00636826	0.000827163	0.00261722	-0.000136835	-0.00935815	0.000660187	0.000147258	0.000201784	0.000666927	3.04602e-06	0.000488047	0.000399406	4.19625e-05	-0.0431722	0.0003414	5.17142e-05	-0.000213161
-0.00917749	0.00320106	-0.064946	0.0501422	0.00176242	-0.00196597	3.94137e-05	0.0175534	0.0160419	0.0426251	-0.00636826	0.000827163	0.00261722	-0.000136835	-0.00935815	0.000660187	0.000147258	0.000201784	0.000666927	3.04602e-06	0.000488047	0.000399406	4.19625e-05	-0.0431722	0.0003414	5.17142e-05	-0.000213161
-0.00483563	0.00284942	-0.0604972	0.0611772	0.00257575	-0.0019049	0.000179228	0.015449	0.017356	-0.00333796	0.0452344	0.000536162	0.00239238	-0.000188593	-0.00912836	0.000754129	0.000149365	0.00022861	0.000565442	5.88105e-05	0.000424941	0.000463528	4.09885e-05	-0.0430558	0.000316083	8.37778e-05	-0.000245274
-0.00987017	-0.00737363	-0.0653635	0.0589467	0.00257513	-0.00191818	0.000169273	0.0147926	0.0167778	-0.00373483	0.0415386	0.000310368	0.00224488	-0.000204578	-0.00914212	0.000710553	0.000147821	0.000228177	0.000559935	5.843e-05	0.000422916	0.000479435	4.09885e-05	-0.0467644	0.000309582	8.37778e-05	-0.000250052
-0.0084787	-0.00796958	-0.0653321	0.0588807	0.00253491	-0.00194251	0.00016922	0.0148395	0.0167835	-0.00373992	0.0413126	0.000401487	0.00214423	-0.000183771	-0.00910997	0.000702615	0.0001501	0.000228073	0.00055948	5.83654e-05	0.000422058	0.000479435	4.09885e-05	-0.0469558	0.000309582	8.37778e-05	-0.000251038
-0.0084787	-0.00796958	-0.0653321	0.0588807	0.00253491	-0.00194251	0.00016922	0.0148395	0.0167835	-0.00373992	0.0413126	0.000401487	0.00214423	-0.000183771	-0.00910997	0.000702615	0.0001501	0.000228073	0.00055948	5.83654e-05	0.000422058	0.000479435	4.09885e-05	-0.0469558	0.000309582	8.37778e-05	-0.000251038
-0.0084787	-0.00796958	-0.0653321	0.0588807	0.00253491	-0.00194251	0.00016922	0.0148395	0.0167835	-0.00373992	0.0413126	0.000401487	0.00214423	-0.000183771	-0.00910997	0.000702615	0.0001501	0.000228073	0.00055948	5.83654e-05	0.000422058	0.000479435	4.09885e-05	-0.0469558	0.000309582	8.37778e-05	-0.000251038
-0.0084787	-0.00796958	-0.0653321	0.0588807	0.00253491	-0.00194251	0.00016922	0.0148395	0.0167835	-0.00373992	0.0413126	0.000401487	0.00214423	-0.000183771	-0.00910997	0.000702615	0.0001501	0.000228073	0.00055948	5.83654e-05	0.000422058	0.000479435	4.09885e-05	-0.0469558	0.000309582	8.37778e-05	-0.000251038
-0.0084787	-0.00796958	-0.0653321	0.0588807	0.00253491	-0.00194251	0.00016922	0.0148395	0.0167835	-0.00373992	0.0413126	0.000401487	0.00214423	-0.000183771	-0.00910997	0.000702615	0.0001501	0.000228073	0.00055948	5.83654e-05	0.000422058	0.000479435	4.09885e-05	-0.0469558	0.000309582	8.37778e-05	-0.000251038
-0.0084787	-0.00796958	-0.0653321	0.0588807	0.00253491	-0.00194251	0.00016922	0.0148395	0.0167835	-0.00373992	0.0413126	0.000401487	0.00214423	-0.000183771	-0.00910997	0.000702615	0.0001501	0.000228073	0.00055948	5.83654e-05	0.000422058	0.000479435	4.09885e-05	-0.0469558	0.000309582	8.37778e-05	-0.000251038
-0.0084787	-0.00796958	-0.0653321	0.0588807	0.00253491	-0.00194251	0.00016922	0.0148395	0.0167835	-0.00373992	0.0413126	0.000401487	0.00214423	-0.000183771	-0.00910997	0.000702615	0.0001501	0.000228073	0.00055948	5.83654e-05	0.000422058	0.000479435	4.09885e-05	-0.0469558	0.000309582	8.37778e-05	-0.000251038
-0.0084787	-0.00796958	-0.0653321	0.0588807	0.00253491	-0.00194251	0.00016922	0.0148395	0.0167835	-0.00373992	0.0413126	0.000401487	0.00214423	-0.000183771	-0.00910997	0.000702615	0.0001501	0.000228073	0.00055948	5.83654e-05	0.000422058	0.000479435	4.09885e-05	-0.0469558	0.000309582	8.37778e-05	-0.000251038
-0.0264438	-0.0164676	-0.0108288	0.0377285	0.00547029	-0.0022005	0.00014102	-0.0689837	0.00757357	-0.00623699	-0.0063034	-0.000416078	0.00183415	-1.31362e-05	-0.00938489	0.00054455	3.82183e-05	-0.000133	0.000584359	0.000663864	0.000269597	0.000708781	0.000102767	-0.043462	0.000578786	9.43859e-05	-0.000324611
-0.015433	-0.00128137	-0.0030059	0.0413693	0.00547024	-0.0021675	0.00014102	-0.0616759	0.00953354	-0.00452124	-0.00443379	-0.000415867	0.00183579	3.65118e-05	-0.00938328	0.000544788	3.82059e-05	-0.000133181	0.000584359	0.00066377	0.000269597	0.000708781	0.000102767	-0.0372504	0.000578786	9.43859e-05	-0.000328188
-0.0134124	0.000446459	-0.00190345	0.0418571	0.00547024	-0.00218069	0.00014102	-0.0613316	0.00951357	-0.00421168	-0.00408496	-0.000415867	0.00183596	6.90954e-05	-0.00940135	0.000544136	3.78077e-05	-0.000133204	0.000584359	0.00068125	0.000269597	0.000708781	0.000102767	-0.0366313	0.000578786	9.43859e-05	-0.000329552
-0.0040937	0.0148757	0.00531497	0.0453203	0.00547006	-0.00214608	0.00014102	-0.0581944	0.00991678	-0.00246828	-0.00216394	-0.000415976	0.00183422	0.00014106	-0.00924477	0.000542933	3.68101e-05	2.34316e-05	0.000584359	0.000700562	0.000269597	0.000708781	0.000102767	-0.0312721	0.000578786	9.43859e-05	-0.000329982
-0.0040937	0.0148757	0.00531497	0.0453203	0.00547006	-0.00214608	0.00014102	-0.0581944	0.00991678	-0.00246828	-0.00216394	-0.000415976	0.00183422	0.00014106	-0.00924477	0.000542933	3.68101e-05	2.34316e-05	0.000584359	0.000700562	0.000269597	0.000708781	0.000102767	-0.0312721	0.000578786	9.43859e-05	-0.000329982
-0.0040937	0.0148757	0.00531497	0.0453203	0.00547006	-0.00214608	0.00014102	-0.0581944	0.00991678	-0.00246828	-0.00216394	-0.000415976	0.00183422	0.00014106	-0.00924477	0.000542933	3.68101e-05	2.34316e-05	0.000584359	0.000700562	0.000269597	0.000708781	0.000102767	-0.0312721	0.000578786	9.43859e-05	-0.000329982
-0.0040937	0.0148757	0.00531497	0.0453203	0.00547006	-0.00214608	0.00014102	-0.0581944	0.00991678	-0.00246828	-0.00216394	-0.000415976	0.00183422	0.00014106	-0.00924477	0.000542933	3.68101e-05	2.34316e-05	0.000584359	0.000700562	0.000269597	0.000708781	0.000102767	-0.0312721	0.000578786	9.43859e-05	-0.000329982
-0.0040937	0.0148757	0.00531497	0.0453203	0.00547006	-0.00214608	0.00014102	-0.0581944	0.00991678	-0.00246828	-0.00216394	-0.000415976	0.00183422	0.00014106	-0.00924477	0.000542933	3.68101e-05	2.34316e-05	0.000584359	0.000700562	0.000269597	0.000708781	0.000102767	-0.0312721	0.000578786	9.43859e-05	-0.000329982
-0.0040937	0.0148757	0.00531497	0.0453203	0.00547006	-0.00214608	0.00014102	-0.0581944	0.00991678	-0.00246828	-0.00216394	-0.000415976	0.00183422	0.00014106	-0.00924477	0.000542933	3.68101e-05	2.34316e-05	0.000584359	0.000700562	0.000269597	0.000708781	0.000102767	-0.0312721	0.000578786	9.43859e-05	-0.000329982
-0.0040937	0.0148757	0.00531497	0.0453203	0.00547006	-0.00214608	0.00014102	-0.0581944	0.00991678	-0.00246828	-0.00216394	-0.000415976	0.00183422	0.00014106	-0.00924477	0.000542933	3.68101e-05	2.34316e-05	0.000584359	0.000700562	0.000269597	0.000708781	0.000102767	-0.0312721	0.000578786	9.43859e-05	-0.000329982
-0.0181487	-0.0119117	-0.0232063	0.0423931	0.00480177	-0.00210014	0.000523507	0.0076633	-0.0722407	-0.0125397	-0.00074145	-0.000414761	0.00178062	9.26747e-05	-0.00849109	0.000152432	8.69034e-05	4.01044e-05	0.00065848	-0.000310298	0.000229764	0.0011487	0.000115871	-0.0373227	0.000372018	0.000137123	-0.000473493
-0.0120376	0.00081217	-0.0169341	0.0453382	0.00480177	-0.00206722	0.000523507	0.00835515	-0.0693376	-0.0110473	0.000986577	-0.000414761	0.00177977	9.26747e-05	-0.00848074	0.000232723	8.69034e-05	4.5476e-05	0.00065848	-0.000284093	0.000229764	0.0011487	0.000115871	-0.0325239	0.000372018	0.000137123	-0.000473493
-0.0117183	0.00202824	-0.0160533	0.0457025	0.00480177	-0.00210283	0.000523507	0.00836309	-0.0686881	-0.0108734	0.00103289	-0.000414761	0.00177977	9.26747e-05	-0.00851249	0.000233156	8.69034e-05	4.5476e-05	0.00065848	-0.000284012	0.000229764	0.0011487	0.000115871	-0.0321185	0.000372018	0.000137123	-0.000473493
-0.0117183	0.00202824	-0.0160533	0.0457025	0.00480177	-0.00210283	0.000523507	0.00836309	-0.0686881	-0.0108734	0.00103289	-0.000414761	0.00177977	9.26747e-05	-0.00851249	0.000233156	8.69034e-05	4.5476e-05	0.00065848	-0.000284012	0.000229764	0.0011487	0.000115871	-0.0321185	0.000372018	0.000137123	-0.000473493
-0.0130263	-0.00149124	-0.0181364	0.0448667	0.00480177	-0.00207926	0.000523507	0.00845502	-0.0691399	-0.0115404	0.000427635	-0.000414761	0.00177977	8.82481e-05	-0.00848488	0.000215067	8.69034e-05	4.5476e-05	0.00065848	-0.000291085	0.000229764	0.0011487	0.000113867	-0.033309	0.000372018	0.000137123	-0.000467536
-0.0130263	-0.00149124	-0.0181364	0.0448667	0.00480177	-0.00207926	0.000523507	0.00845502	-0.0691399	-0.0115404	0.000427635	-0.000414761	0.00177977	8.82481e-05	-0.00848488	0.000215067	8.69034e-05	4.5476e-05	0.00065848	-0.000291085	0.000229764	0.0011487	0.000113867	-0.033309	0.000372018	0.000137123	-0.000467536
-0.0130263	-0.00149124	-0.0181364	0.0448667	0.00480177	-0.00207926	0.000523507	0.00845502	-0.0691399	-0.0115404	0.000427635	-0.000414761	0.00177977	8.82481e-05	-0.00848488	0.000215067	8.69034e-05	4.5476e-05	0.00065848	-0.000291085	0.000229764	0.0011487	0.000113867	-0.033309	0.000372018	0.000137123	-0.000467536
-0.0130263	-0.00149124	-0.0181364	0.0448667	0.00480177	-0.00207926	0.000523507	0.00845502	-0.0691399	-0.0115404	0.000427635	-0.000414761	0.00177977	8.82481e-05	-0.00848488	0.000215067	8.69034e-05	4.5476e-05	0.00065848	-0.000291085	0.000229764	0.0011487	0.000113867	-0.033309	0.000372018	0.000137123	-0.000467536
-0.0130263	-0.00149124	-0.0181364	0.0448667	0.00480177	-0.00207926	0.000523507	0.00845502	-0.0691399	-0.0115404	0.000427635	-0.000414761	0.00177977	8.82481e-05	-0.00848488	0.000215067	8.69034e-05	4.5476e-05	0.00065848	-0.000291085	0.000229764	0.0011487	0.000113867	-0.033309	0.000372018	0.000137123	-0.000467536
-0.0130263	-0.00149124	-0.0181364	0.0448667	0.00480177	-0.00207926	0.000523507	0.00845502	-0.0691399	-0.0115404	0.000427635	-0.000414761	0.00177977	8.82481e-05	-0.00848488	0.000215067	8.69034e-05	4.5476e-05	0.00065848	-0.000291085	0.000229764	0.0011487	0.000113867	-0.033309	0.000372018	0.000137123	-0.000467536
0.00593978	0.0244609	-0.0553098	0.0634062	0.00265885	-0.00182427	0.000183485	0.0169854	0.0147663	0.0382328	0.00788828	-7.95713e-05	0.00253438	-0.000106817	-0.00896704	0.000860606	0.000163242	6.08301e-05	0.000577295	7.56481e-05	0.000300226	0.000475378	9.48344e-05	-0.0325592	0.000284203	7.89133e-05	-0.000292748
0.00465336	0.0222032	-0.0564168	0.0629399	0.00265833	-0.00182348	0.000183339	0.0169153	0.0147248	0.0368138	0.00771785	-7.95713e-05	0.00254118	-9.40167e-05	-0.00897552	0.000896081	0.000163793	6.23144e-05	0.000577031	7.5799e-05	0.000303839	0.000474674	9.48344e-05	-0.0333065	0.0002842	7.88173e-05	-0.000289999
0.00465336	0.0222032	-0.0564168	0.0629399	0.00265833	-0.00182348	0.000183339	0.0169153	0.0147248	0.0368138	0.00771785	-7.95713e-05	0.00254118	-9.40167e-05	-0.00897552	0.000896081	0.000163793	6.23144e-05	0.000577031	7.5799e-05	0.000303839	0.000474674	9.48344e-05	-0.0333065	0.0002842	7.88173e-05	-0.000289999
-0.00998404	-0.00296783	-0.068885	0.0573001	0.00265267	-0.00187946	0.000178555	0.0157169	0.0134891	0.0250115	0.00396724	-9.1281e-05	0.00252937	-7.99264e-05	-0.00903921	0.000895331	0.000163834	6.16005e-05	0.000575335	7.13912e-05	0.000327094	0.000471076	9.48344e-05	-0.0431211	0.00028407	7.61849e-05	-0.000290029
-0.0075724	0.00124716	-0.0669907	0.0582404	0.00265267	-0.001832	0.000178555	0.0154572	0.0131632	0.0281671	0.00485949	-9.1281e-05	0.00245365	-0.000133354	-0.0090078	0.000790821	0.000163834	6.16005e-05	0.000575401	7.13912e-05	0.000396161	0.000471076	9.48344e-05	-0.0416669	0.00028407	7.61849e-05	-0.000290029
-0.0075724	0.00124716	-0.0669907	0.0582404	0.00265267	-0.001832	0.000178555	0.0154572	0.0131632	0.0281671	0.00485949	-9.1281e-05	0.00245365	-0.000133354	-0.0090078	0.000790821	0.000163834	6.16005e-05	0.000575401	7.13912e-05	0.000396161	0.000471076	9.48344e-05	-0.0416669	0.00028407	7.61849e-05	-0.000290029
-0.0075724	0.00124716	-0.0669907	0.0582404	0.00265267	-0.001832	0.000178555	0.0154572	0.0131632	0.0281671	0.00485949	-9.1281e-05	0.00245365	-0.000133354	-0.0090078	0.000790821	0.000163834	6.16005e-05	0.000575401	7.13912e-05	0.000396161	0.000471076	9.48344e-05	-0.0416669	0.00028407	7.61849e-05	-0.000290029
-0.0075724	0.00124716	-0.0669907	0.0582404	0.00265267	-0.001832	0.000178555	0.0154572	0.0131632	0.0281671	0.00485949	-9.1281e-05	0.00245365	-0.000133354	-0.0090078	0.000790821	0.000163834	6.16005e-05	0.000575401	7.13912e-05	0.000396161	0.000471076	9.48344e-05	-0.0416669	0.00028407	7.61849e-05	-0.000290029
-0.0075724	0.00124716	-0.0669907	0.0582404	0.00265267	-0.001832	0.000178555	0.0154572	0.0131632	0.0281671	0.00485949	-9.1281e-05	0.00245365	-0.000133354	-0.0090078	0.000790821	0.000163834	6.16005e-05	0.000575401	7.13912e-05	0.000396161	0.000471076	9.48344e-05	-0.0416669	0.00028407	7.61849e-05	-0.000290029
-0.0075724	0.00124716	-0.0669907	0.0582404	0.00265267	-0.001832	0.000178555	0.0154572	0.0131632	0.0281671	0.00485949	-9.1281e-05	0.00245365	-0.000133354	-0.0090078	0.000790821	0.000163834	6.16005e-05	0.000575401	7.13912e-05	0.000396161	0.000471076	9.48344e-05	-0.0416669	0.00028407	7.61849e-05	-0.000290029
-0.00304116	-0.00299241	-0.0633837	0.0594023	0.0027078	-0.00225434	0.000180603	0.0183832	0.0153549	0.00208211	0.0372017	-0.000281376	0.0020991	0.000155549	-0.00817526	0.000571567	0.000134274	0.000270142	0.000582983	0.000130667	0.000334663	0.000497935	4.12899e-05	-0.027101	0.000301226	7.14406e-05	-0.000254342
-0.00304116	-0.00299241	-0.0633837	0.0594023	0.0027078	-0.00225434	0.000180603	0.0183832	0.0153549	0.00208211	0.0372017	-0.000281376	0.0020991	0.000155549	-0.00817526	0.000571567	0.000134274	0.000270142	0.000582983	0.000130667	0.000334663	0.000497935	4.12899e-05	-0.027101	0.000301226	7.14406e-05	-0.000254342
-0.0131616	-0.0172816	-0.0708069	0.0561579	0.00270761	-0.00225518	0.000180603	0.0172769	0.0142039	0.00146021	0.0315964	-0.000292762	0.00209152	0.000152885	-0.00818235	0.000567656	0.000133165	0.000270142	0.000582983	0.000130667	0.000334663	0.000497935	4.11908e-05	-0.0325878	0.000301226	7.14406e-05	-0.000256237
-0.0571723	-0.090691	-0.107948	0.0391055	0.00270766	-0.00233267	0.000180603	0.0128645	0.00985646	-0.00169003	-0.0010739	-0.000288682	0.00209169	0.00015736	-0.00817709	0.000569429	0.000133869	0.000270142	0.000582983	0.000130667	0.000334663	0.000497935	4.16394e-05	-0.059105	0.000301226	7.14406e-05	-0.00025871
-0.0294282	-0.0394876	-0.0827202	0.050759	0.00270766	-0.0022645	0.000180603	0.0159983	0.0129721	-0.000381225	0.0191181	-0.000259695	0.00214605	0.000168557	-0.00816001	0.000576688	0.000136437	0.000270264	0.000582983	0.000127809	0.000334663	0.000497935	4.28866e-05	-0.0414676	0.000301226	7.14406e-05	-0.000265705
-0.0294282	-0.0394876	-0.0827202	0.050759	0.00270766	-0.0022645	0.000180603	0.0159983	0.0129721	-0.000381225	0.0191181	-0.000259695	0.00214605	0.000168557	-0.00816001	0.000576688	0.000136437	0.000270264	0.000582983	0.000127809	0.000334663	0.000497935	4.28866e-05	-0.0414676	0.000301226	7.14406e-05	-0.000265705
-0.0294282	-0.0394876	-0.0827202	0.050759	0.00270766	-0.0022645	0.000180603	0.0159983	0.0129721	-0.000381225	0.0191181	-0.000259695	0.00214605	0.000168557	-0.00816001	0.000576688	0.000136437	0.000270264	0.000582983	0.000127809	0.000334663	0.000497935	4.28866e-05	-0.0414676	0.000301226	7.14406e-05	-0.000265705
-0.0294282	-0.0394876	-0.0827202	0.050759	0.00270766	-0.0022645	0.000180603	0.0159983	0.0129721	-0.000381225	0.0191181	-0.000259695	0.00214605	0.000168557	-0.00816001	0.000576688	0.000136437	0.000270264	0.000582983	0.000127809	0.000334663	0.000497935	4.28866e-05	-0.0414676	0.000301226	7.14406e-05	-0.000265705
-0.0294282	-0.0394876	-0.0827202	0.050759	0.00270766	-0.0022645	0.000180603	0.0159983	0.0129721	-0.000381225	0.0191181	-0.000259695	0.00214605	0.000168557	-0.00816001	0.000576688	0.000136437	0.000270264	0.000582983	0.000127809	0.000334663	0.000497935	4.28866e-05	-0.0414676	0.000301226	7.14406e-05	-0.000265705
-0.0294282	-0.0394876	-0.0827202	0.050759	0.00270766	-0.0022645	0.000180603	0.0159983	0.0129721	-0.000381225	0.0191181	-0.000259695	0.00214605	0.000168557	-0.00816001	0.000576688	0.000136437	0.000270264	0.000582983	0.000127809	0.000334663	0.000497935	4.28866e-05	-0.0414676	0.000301226	7.14406e-05	-0.000265705
-0.0283948	-0.0580604	-0.132971	0.0289814	0.00265736	-0.00180504	0.000224386	-0.0537016	0.00465168	-0.0137594	-0.0111858	-0.000473586	0.00168438	-0.000261369	-0.00955881	0.00135406	-2.43163e-05	-0.000361603	0.000779966	-0.000631697	0.000224303	0.000702779	0.000105271	-0.0335784	0.000996886	0.000169069	-0.00049251
-0.0283948	-0.0580604	-0.132971	0.0289814	0.00265736	-0.00180504	0.000224386	-0.0537016	0.00465168	-0.0137594	-0.0111858	-0.000473586	0.00168438	-0.000261369	-0.00955881	0.00135406	-2.43163e-05	-0.000361603	0.000779966	-0.000631697	0.000224303	0.000702779	0.000105271	-0.0335784	0.000996886	0.000169069	-0.00049251
-0.0283948	-0.0580604	-0.132971	0.0289814	0.00265736	-0.00180504	0.000224386	-0.0537016	0.00465168	-0.0137594	-0.0111858	-0.000473586	0.00168438	-0.000261369	-0.00955881	0.00135406	-2.43163e-05	-0.000361603	0.000779966	-0.000631697	0.000224303	0.000702779	0.000105271	-0.0335784	0.000996886	0.000169069	-0.00049251
-0.0283948	-0.0580604	-0.132971	0.0289814	0.00265736	-0.00180504	0.000224386	-0.0537016	0.00465168	-0.0137594	-0.0111858	-0.000473586	0.00168438	-0.000261369	-0.00955881	0.00135406	-2.43163e-05	-0.000361603	0.000779966	-0.000631697	0.000224303	0.000702779	0.000105271	-0.0335784	0.000996886	0.000169069	-0.00049251
-0.0283948	-0.0580604	-0.132971	0.0289814	0.00265736	-0.00180504	0.000224386	-0.0537016	0.00465168	-0.0137594	-0.0111858	-0.000473586	0.00168438	-0.000261369	-0.00955881	0.00135406	-2.43163e-05	-0.000361603	0.000779966	-0.000631697	0.000224303	0.000702779	0.000105271	-0.0335784	0.000996886	0.000169069	-0.00049251
-0.0283948	-0.0580604	-0.132971	0.0289814	0.00265736	-0.00180504	0.000224386	-0.0537016	0.00465168	-0.0137594	-0.0111858	-0.000473586	0.00168438	-0.000261369	-0.00955881	0.00135406	-2.43163e-05	-0.000361603	0.000779966	-0.000631697	0.000224303	0.000702779	0.000105271	-0.0335784	0.000996886	0.000169069	-0.00049251
-0.0283948	-0.0580604	-0.132971	0.0289814	0.00265736	-0.00180504	0.000224386	-0.0537016	0.00465168	-0.0137594	-0.0111858	-0.000473586	0.00168438	-0.000261369	-0.00955881	0.00135406	-2.43163e-05	-0.000361603	0.000779966	-0.000631697	0.000224303	0.000702779	0.000105271	-0.0335784	0.000996886	0.000169069	-0.00049251
-0.0283948	-0.0580604	-0.132971	0.0289814	0.00265736	-0.00180504	0.000224386	-0.0537016	0.00465168	-0.0137594	-0.0111858	-0.000473586	0.00168438	-0.000261369	-0.00955881	0.00135406	-2.43163e-05	-0.000361603	0.000779966	-0.000631697	0.000224303	0.000702779	0.000105271	-0.0335784	0.000996886	0.000169069	-0.00049251
-0.0318506	-0.0701232	-0.139005	0.0261413	0.00265739	-0.00182359	0.000224386	-0.0576917	0.00418287	-0.0151057	-0.0126835	-0.000524067	0.00168452	-0.000318306	-0.00971201	0.00130338	-3.40778e-05	-0.000438346	0.000779989	-0.000646398	0.00022394	0.000702779	0.000105271	-0.0380505	0.000996886	0.000169069	-0.000512645
-0.0238147	-0.0390835	-0.123802	0.0331219	0.00265764	-0.00179718	0.000224386	-0.0497402	0.00484175	-0.0112763	-0.00861682	-0.00032005	0.00168477	-0.000175753	-0.00967412	0.00151721	-3.44407e-05	-0.000379625	0.000779989	-0.000576913	0.00022394	0.000702779	0.000105271	-0.026758	0.000996886	0.000169069	-0.000512835
-0.0230763	-0.0398677	-0.0911104	0.0225986	0.00153952	-0.00194727	0.000255236	0.00328969	-0.0727073	-0.0143108	-0.0118344	-0.00081715	0.00219923	-3.70479e-05	-0.00850668	0.00106961	6.50084e-05	-0.00018977	0.000844407	-0.000567994	0.000421803	0.00106113	3.8022e-05	-0.0328602	0.000561007	0.000227144	-0.000662834
-0.0230763	-0.0398677	-0.0911104	0.0225986	0.00153952	-0.00194727	0.000255236	0.00328969	-0.0727073	-0.0143108	-0.0118344	-0.00081715	0.00219923	-3.70479e-05	-0.00850668	0.00106961	6.50084e-05	-0.00018977	0.000844407	-0.000567994	0.000421803	0.00106113	3.8022e-05	-0.0328602	0.000561007	0.000227144	-0.000662834
-0.0230763	-0.0398677	-0.0911104	0.0225986	0.00153952	-0.00194727	0.000255236	0.00328969	-0.0727073	-0.0143108	-0.0118344	-0.00081715	0.00219923	-3.70479e-05	-0.00850668	0.00106961	6.50084e-05	-0.00018977	0.000844407	-0.000567994	0.000421803	0.00106113	3.8022e-05	-0.0328602	0.000561007	0.000227144	-0.000662834
-0.0230763	-0.0398677	-0.0911104	0.0225986	0.00153952	-0.00194727	0.000255236	0.00328969	-0.0727073	-0.0143108	-0.0118344	-0.00081715	0.00219923	-3.70479e-05	-0.00850668	0.00106961	6.50084e-05	-0.00018977	0.000844407	-0.000567994	0.000421803	0.00106113	3.8022e-05	-0.0328602	0.000561007	0.000227144	-0.000662834
-0.0255739	-0.0465488	-0.0934878	0.0212171	0.00157633	-0.00197536	0.000233081	0.00307239	-0.0768724	-0.0161068	-0.0126622	-0.000982204	0.00222809	-3.32687e-05	-0.00853328	0.00106895	6.35714e-05	-0.00018977	0.000839283	-0.000572488	0.000421259	0.00105828	3.8022e-05	-0.0351463	0.000560388	0.000227143	-0.000670214
-0.0255739	-0.0465488	-0.0934878	0.0212171	0.00157633	-0.00197536	0.000233081	0.00307239	-0.0768724	-0.0161068	-0.0126622	-0.000982204	0.00222809	-3.32687e-05	-0.00853328	0.00106895	6.35714e-05	-0.00018977	0.000839283	-0.000572488	0.000421259	0.00105828	3.8022e-05	-0.0351463	0.000560388	0.000227143	-0.000670214
-0.0255739	-0.0465488	-0.0934878	0.0212171	0.00157633	-0.00197536	0.000233081	0.00307239	-0.0768724	-0.0161068	-0.0126622	-0.000982204	0.00222809	-3.32687e-05	-0.00853328	0.00106895	6.35714e-05	-0.00018977	0.000839283	-0.000572488	0.000421259	0.00105828	3.8022e-05	-0.0351463	0.000560388	0.000227143	-0.000670214
-0.0255739	-0.0465488	-0.0934878	0.0212171	0.00157633	-0.00197536	0.000233081	0.00307239	-0.0768724	-0.0161068	-0.0126622	-0.000982204	0.00222809	-3.32687e-05	-0.00853328	0.00106895	6.35714e-05	-0.00018977	0.000839283	-0.000572488	0.000421259	0.00105828	3.8022e-05	-0.0351463	0.000560388	0.000227143	-0.000670214
-0.0313819	-0.0574277	-0.0984935	0.018923	0.00154866	-0.00201211	0.000178974	0.00247343	-0.0776755	-0.0154039	-0.0139463	-0.00135776	0.0021792	-3.81735e-05	-0.00855498	0.00101138	6.26198e-05	-0.000187708	0.000838744	-0.000579519	0.000421319	0.00105767	3.8022e-05	-0.0397138	0.000560342	0.000227143	-0.000683861
-0.0313819	-0.0574277	-0.0984935	0.018923	0.00154866	-0.00201211	0.000178974	0.00247343	-0.0776755	-0.0154039	-0.0139463	-0.00135776	0.0021792	-3.81735e-05	-0.00855498	0.00101138	6.26198e-05	-0.000187708	0.000838744	-0.000579519	0.000421319	0.00105767	3.8022e-05	-0.0397138	0.000560342	0.000227143	-0.000683861
-0.0264161	-0.0210703	-0.094	0.0404027	0.000711843	-0.00178618	3.6746e-05	0.00753172	0.0135233	0.0293618	-0.0033521	0.00106985	0.00289292	-0.000130949	-0.0091216	0.00140594	9.49207e-05	-5.92514e-05	0.00077125	-0.000268344	0.000711452	0.000506671	2.09126e-06	-0.024927	0.000450411	7.8138e-05	-0.000312931
-0.0264161	-0.0210703	-0.094	0.0404027	0.000711843	-0.00178618	3.6746e-05	0.00753172	0.0135233	0.0293618	-0.0033521	0.00106985	0.00289292	-0.000130949	-0.0091216	0.00140594	9.49207e-05	-5.92514e-05	0.00077125	-0.000268344	0.000711452	0.000506671	2.09126e-06	-0.024927	0.000450411	7.8138e-05	-0.000312931
-0.0264161	-0.0210703	-0.094	0.0404027	0.000711843	-0.00178618	3.6746e-05	0.00753172	0.0135233	0.0293618	-0.0033521	0.00106985	0.00289292	-0.000130949	-0.0091216	0.00140594	9.49207e-05	-5.92514e-05	0.00077125	-0.000268344	0.000711452	0.000506671	2.09126e-06	-0.024927	0.000450411	7.8138e-05	-0.000312931
-0.0264161	-0.0210703	-0.094	0.0404027	0.000711843	-0.00178618	3.6746e-05	0.00753172	0.0135233	0.0293618	-0.0033521	0.00106985	0.00289292	-0.000130949	-0.0091216	0.00140594	9.49207e-05	-5.92514e-05	0.00077125	-0.000268344	0.000711452	0.000506671	2.09126e-06	-0.024927	0.000450411	7.8138e-05	-0.000312931
-0.0125652	0.000980997	-0.0825269	0.0455046	0.000773581	-0.00175684	8.07182e-05	0.00903644	0.015014	0.0416778	-0.00110804	0.00186349	0.00333811	-8.58498e-05	-0.00909615	0.00147699	9.50526e-05	-5.92514e-05	0.000773023	-0.000256685	0.000712278	0.000507853	2.09126e-06	-0.016494	0.000450696	7.81335e-05	-0.000315175
-0.0125652	0.000980997	-0.0825269	0.0455046	0.000773581	-0.00175684	8.07182e-05	0.00903644	0.015014	0.0416778	-0.00110804	0.00186349	0.00333811	-8.58498e-05	-0.00909615	0.00147699	9.50526e-05	-5.92514e-05	0.000773023	-0.000256685	0.000712278	0.000507853	2.09126e-06	-0.016494	0.000450696	7.81335e-05	-0.000315175
-0.0125652	0.000980997	-0.0825269	0.0455046	0.000773581	-0.00175684	8.07182e-05	0.00903644	0.015014	0.0416778	-0.00110804	0.00186349	0.00333811	-8.58498e-05	-0.00909615	0.00147699	9.50526e-05	-5.92514e-05	0.000773023	-0.000256685	0.000712278	0.000507853	2.09126e-06	-0.016494	0.000450696	7.81335e-05	-0.000315175
-0.0125652	0.000980997	-0.0825269	0.0455046	0.000773581	-0.00175684	8.07182e-05	0.00903644	0.015014	0.0416778	-0.00110804	0.00186349	0.00333811	-8.58498e-05	-0.00909615	0.00147699	9.50526e-05	-5.92514e-05	0.000773023	-0.000256685	0.000712278	0.000507853	2.09126e-06	-0.016494	0.000450696	7.81335e-05	-0.000315175
-0.00897605	0.00602081	-0.0795444	0.0469086	0.000800147	-0.00175173	9.40903e-05	0.00944945	0.0160009	0.0460936	-0.00044449	0.00204874	0.00354256	-7.12408e-05	-0.00910881	0.00147608	9.29384e-05	-5.92514e-05	0.000772063	-0.000253861	0.000712189	0.00050744	2.09126e-06	-0.0142242	0.000450567	7.81312e-05	-0.000316247
-0.0171283	-0.00797325	-0.0866914	0.0438201	0.000799748	-0.0017537	9.1796e-05	0.00863357	0.015961	0.042794	-0.00194617	0.00150865	0.00331853	-0.000100945	-0.0090982	0.00143151	9.15163e-05	-5.83535e-05	0.000771977	-0.00026397	0.000712191	0.000507338	2.09126e-06	-0.0195093	0.000450559	7.81312e-05	-0.000317444
-0.0297903	-0.0215972	-0.0945073	0.0381766	0.000751429	-0.00169435	5.92429e-05	0.00760045	0.0127571	-0.00545163	0.0305387	0.000987688	0.0029767	-9.19946e-05	-0.00897934	0.00150036	9.0604e-05	-0.000122954	0.000779944	-0.000325283	0.000688372	0.000556467	-6.14822e-06	-0.0271885	0.000434945	8.33195e-05	-0.00028526
-0.0297903	-0.0215972	-0.0945073	0.0381766	0.000751429	-0.00169435	5.92429e-05	0.00760045	0.0127571	-0.00545163	0.0305387	0.000987688	0.0029767	-9.19946e-05	-0.00897934	0.00150036	9.0604e-05	-0.000122954	0.000779944	-0.000325283	0.000688372	0.000556467	-6.14822e-06	-0.0271885	0.000434945	8.33195e-05	-0.00028526
-0.0297903	-0.0215972	-0.0945073	0.0381766	0.000751429	-0.00169435	5.92429e-05	0.00760045	0.0127571	-0.00545163	0.0305387	0.000987688	0.0029767	-9.19946e-05	-0.00897934	0.00150036	9.0604e-05	-0.000122954	0.000779944	-0.000325283	0.000688372	0.000556467	-6.14822e-06	-0.0271885	0.000434945	8.33195e-05	-0.00028526
-0.0297903	-0.0215972	-0.0945073	0.0381766	0.000751429	-0.00169435	5.92429e-05	0.00760045	0.0127571	-0.00545163	0.0305387	0.000987688	0.0029767	-9.19946e-05	-0.00897934	0.00150036	9.0604e-05	-0.000122954	0.000779944	-0.000325283	0.000688372	0.000556467	-6.14822e-06	-0.0271885	0.000434945	8.33195e-05	-0.00028526
-0.00560005	0.0166694	-0.0747388	0.0469288	0.000838951	-0.001659	0.000123428	0.00988524	0.0150984	-0.00288174	0.0463998	0.0021956	0.0034058	-3.16743e-05	-0.00894223	0.0015731	9.0604e-05	-0.000122622	0.000780115	-0.000320613	0.000688371	0.000556466	-6.14822e-06	-0.0126752	0.000434851	8.33195e-05	-0.000285245
-0.00560005	0.0166694	-0.0747388	0.0469288	0.000838951	-0.001659	0.000123428	0.00988524	0.0150984	-0.00288174	0.0463998	0.0021956	0.0034058	-3.16743e-05	-0.00894223	0.0015731	9.0604e-05	-0.000122622	0.000780115	-0.000320613	0.000688371	0.000556466	-6.14822e-06	-0.0126752	0.000434851	8.33195e-05	-0.000285245
-0.00560005	0.0166694	-0.0747388	0.0469288	0.000838951	-0.001659	0.000123428	0.00988524	0.0150984	-0.00288174	0.0463998	0.0021956	0.0034058	-3.16743e-05	-0.00894223	0.0015731	9.0604e-05	-0.000122622	0.000780115	-0.000320613	0.000688371	0.000556466	-6.14822e-06	-0.0126752	0.000434851	8.33195e-05	-0.000285245
-0.00560005	0.0166694	-0.0747388	0.0469288	0.000838951	-0.001659	0.000123428	0.00988524	0.0150984	-0.00288174	0.0463998	0.0021956	0.0034058	-3.16743e-05	-0.00894223	0.0015731	9.0604e-05	-0.000122622	0.000780115	-0.000320613	0.000688371	0.000556466	-6.14822e-06	-0.0126752	0.000434851	8.33195e-05	-0.000285245
-0.00560005	0.0166694	-0.0747388	0.0469288	0.000838951	-0.001659	0.000123428	0.00988524	0.0150984	-0.00288174	0.0463998	0.0021956	0.0034058	-3.16743e-05	-0.00894223	0.0015731	9.0604e-05	-0.000122622	0.000780115	-0.000320613	0.000688371	0.000556466	-6.14822e-06	-0.0126752	0.000434851	8.33195e-05	-0.000285245
-0.0109347	0.00800101	-0.0791762	0.0449574	0.000808195	-0.00167137	0.000102846	0.00929626	0.0143872	-0.00304473	0.042737	0.00192507	0.00331948	-6.14224e-05	-0.00895473	0.00153091	9.0604e-05	-0.000122622	0.00078005	-0.000320364	0.000688274	0.000556127	-6.14822e-06	-0.0158738	0.000434851	8.33195e-05	-0.000284975
-0.0666072	-0.0611961	-0.0458075	0.0238849	0.00545127	-0.00248997	0.000130237	-0.0745134	0.00643902	-0.00999846	-0.0128568	-0.000388876	0.00147043	-0.000296809	-0.00773722	0.000193964	5.65761e-05	0.0004258	0.000595239	0.000622463	0.000198147	0.000708281	0.000105754	-0.0510013	0.000572503	9.08657e-05	-0.000350915
-0.0666072	-0.0611961	-0.0458075	0.0238849	0.00545127	-0.00248997	0.000130237	-0.0745134	0.00643902	-0.00999846	-0.0128568	-0.000388876	0.00147043	-0.000296809	-0.00773722	0.000193964	5.65761e-05	0.0004258	0.000595239	0.000622463	0.000198147	0.000708281	0.000105754	-0.0510013	0.000572503	9.08657e-05	-0.000350915
-0.0666072	-0.0611961	-0.0458075	0.0238849	0.00545127	-0.00248997	0.000130237	-0.0745134	0.00643902	-0.00999846	-0.0128568	-0.000388876	0.00147043	-0.000296809	-0.00773722	0.000193964	5.65761e-05	0.0004258	0.000595239	0.000622463	0.000198147	0.000708281	0.000105754	-0.0510013	0.000572503	9.08657e-05	-0.000350915
-0.0666072	-0.0611961	-0.0458075	0.0238849	0.00545127	-0.00248997	0.000130237	-0.0745134	0.00643902	-0.00999846	-0.0128568	-0.000388876	0.00147043	-0.000296809	-0.00773722	0.000193964	5.65761e-05	0.0004258	0.000595239	0.000622463	0.000198147	0.000708281	0.000105754	-0.0510013	0.000572503	9.08657e-05	-0.000350915
-0.0691979	-0.0676502	-0.0492284	0.0221172	0.00545219	-0.0024961	0.000130237	-0.0765756	0.00605427	-0.0107871	-0.0137557	-0.000391763	0.00147048	-0.000363115	-0.00770968	0.000193028	6.37833e-05	0.000427224	0.000595239	0.000615463	0.000198147	0.000708281	0.000108342	-0.0539233	0.000572503	9.08657e-05	-0.000346844
-0.0691979	-0.0676502	-0.0492284	0.0221172	0.00545219	-0.0024961	0.000130237	-0.0765756	0.00605427	-0.0107871	-0.0137557	-0.000391763	0.00147048	-0.000363115	-0.00770968	0.000193028	6.37833e-05	0.000427224	0.000595239	0.000615463	0.000198147	0.000708281	0.000108342	-0.0539233	0.000572503	9.08657e-05	-0.000346844
-0.0691979	-0.0676502	-0.0492284	0.0221172	0.00545219	-0.0024961	0.000130237	-0.0765756	0.00605427	-0.0107871	-0.0137557	-0.000391763	0.00147048	-0.000363115	-0.00770968	0.000193028	6.37833e-05	0.000427224	0.000595239	0.000615463	0.000198147	0.000708281	0.000108342	-0.0539233	0.000572503	9.08657e-05	-0.000346844
-0.0691979	-0.0676502	-0.0492284	0.0221172	0.00545219	-0.0024961	0.000130237	-0.0765756	0.00605427	-0.0107871	-0.0137557	-0.000391763	0.00147048	-0.000363115	-0.00770968	0.000193028	6.37833e-05	0.000427224	0.000595239	0.000615463	0.000198147	0.000708281	0.000108342	-0.0539233	0.000572503	9.08657e-05	-0.000346844
-0.0609155	-0.0471079	-0.0406184	0.0266195	0.00543414	-0.00231875	0.000127103	-0.0707895	0.00727687	-0.00859954	-0.0114141	-0.000380734	0.00147048	-0.000270776	-0.00771588	0.000213478	6.18845e-05	0.000412277	0.000593639	0.000649367	0.000222874	0.000708281	0.000108342	-0.0467386	0.000567106	9.40777e-05	-0.000348273
-0.0609155	-0.0471079	-0.0406184	0.0266195	0.00543414	-0.00231875	0.000127103	-0.0707895	0.00727687	-0.00859954	-0.0114141	-0.000380734	0.00147048	-0.000270776	-0.00771588	0.000213478	6.18845e-05	0.000412277	0.000593639	0.000649367	0.000222874	0.000708281	0.000108342	-0.0467386	0.000567106	9.40777e-05	-0.000348273
-0.0773442	-0.0459526	-0.0555547	0.0279508	0.00474929	-0.00224696	0.000408054	0.0045012	-0.076454	-0.0134525	-0.00813338	-0.00042551	0.00157549	7.41399e-05	-0.008788	2.67234e-06	8.47266e-05	6.86792e-06	0.000646749	-0.000532246	0.000371881	0.00111863	0.000112087	-0.0563978	0.000371291	0.000121278	-0.00043705
-0.0773442	-0.0459526	-0.0555547	0.0279508	0.00474929	-0.00224696	0.000408054	0.0045012	-0.076454	-0.0134525	-0.00813338	-0.00042551	0.00157549	7.41399e-05	-0.008788	2.67234e-06	8.47266e-05	6.86792e-06	0.000646749	-0.000532246	0.000371881	0.00111863	0.000112087	-0.0563978	0.000371291	0.000121278	-0.00043705
-0.0773442	-0.0459526	-0.0555547	0.0279508	0.00474929	-0.00224696	0.000408054	0.0045012	-0.076454	-0.0134525	-0.00813338	-0.00042551	0.00157549	7.41399e-05	-0.008788	2.67234e-06	8.47266e-05	6.86792e-06	0.000646749	-0.000532246	0.000371881	0.00111863	0.000112087	-0.0563978	0.000371291	0.000121278	-0.00043705
-0.0773442	-0.0459526	-0.0555547	0.0279508	0.00474929	-0.00224696	0.000408054	0.0045012	-0.076454	-0.0134525	-0.00813338	-0.00042551	0.00157549	7.41399e-05	-0.008788	2.67234e-06	8.47266e-05	6.86792e-06	0.000646749	-0.000532246	0.000371881	0.00111863	0.000112087	-0.0563978	0.000371291	0.000121278	-0.00043705
-0.0773442	-0.0459526	-0.0555547	0.0279508	0.00474929	-0.00224696	0.000408054	0.0045012	-0.076454	-0.0134525	-0.00813338	-0.00042551	0.00157549	7.41399e-05	-0.008788	2.67234e-06	8.47266e-05	6.86792e-06	0.000646749	-0.000532246	0.000371881	0.00111863	0.000112087	-0.0563978	0.000371291	0.000121278	-0.00043705
-0.0773442	-0.0459526	-0.0555547	0.0279508	0.00474929	-0.00224696	0.000408054	0.0045012	-0.076454	-0.0134525	-0.00813338	-0.00042551	0.00157549	7.41399e-05	-0.008788	2.67234e-06	8.47266e-05	6.86792e-06	0.000646749	-0.000532246	0.000371881	0.00111863	0.000112087	-0.0563978	0.000371291	0.000121278	-0.00043705
-0.0734076	-0.039278	-0.0522789	0.0294696	0.00474929	-0.00222822	0.000420668	0.00522098	-0.0739662	-0.0127239	-0.00730502	-0.000419274	0.00157547	7.41399e-05	-0.00876824	2.04617e-05	8.47266e-05	6.86792e-06	0.000646749	-0.00052587	0.000371881	0.00111863	0.000112087	-0.0538465	0.000371291	0.000121278	-0.00043705
-0.0734076	-0.039278	-0.0522789	0.0294696	0.00474929	-0.00222822	0.000420668	0.00522098	-0.0739662	-0.0127239	-0.00730502	-0.000419274	0.00157547	7.41399e-05	-0.00876824	2.04617e-05	8.47266e-05	6.86792e-06	0.000646749	-0.00052587	0.000371881	0.00111863	0.000112087	-0.0538465	0.000371291	0.000121278	-0.00043705
-0.0851638	-0.0595795	-0.0621551	0.0249363	0.00474941	-0.00228682	0.000397981	0.00419907	-0.0796611	-0.0150623	-0.00993242	-0.000418939	0.0015735	7.44166e-05	-0.00876031	-4.75068e-05	8.04664e-05	6.86792e-06	0.000646749	-0.000547476	0.000371881	0.00111863	0.000112169	-0.0614996	0.000371291	0.000121278	-0.000435508
-0.0851638	-0.0595795	-0.0621551	0.0249363	0.00474941	-0.00228682	0.000397981	0.00419907	-0.0796611	-0.0150623	-0.00993242	-0.000418939	0.0015735	7.44166e-05	-0.00876031	-4.75068e-05	8.04664e-05	6.86792e-06	0.000646749	-0.000547476	0.000371881	0.00111863	0.000112169	-0.0614996	0.000371291	0.000121278	-0.000435508
-0.0508582	-0.0205716	-0.0963907	0.0447878	0.00264491	-0.00193786	0.00017017	0.0134498	0.01231	0.0292531	-0.00320217	3.78181e-05	0.0022597	-0.000121319	-0.00970417	0.000653032	0.000161452	5.08586e-05	0.000577303	-0.000112031	0.000299778	0.000475378	9.52952e-05	-0.064235	0.000284385	7.84458e-05	-0.000302241
-0.0508582	-0.0205716	-0.0963907	0.0447878	0.00264491	-0.00193786	0.00017017	0.0134498	0.01231	0.0292531	-0.00320217	3.78181e-05	0.0022597	-0.000121319	-0.00970417	0.000653032	0.000161452	5.08586e-05	0.000577303	-0.000112031	0.000299778	0.000475378	9.52952e-05	-0.064235	0.000284385	7.84458e-05	-0.000302241
-0.0508582	-0.0205716	-0.0963907	0.0447878	0.00264491	-0.00193786	0.00017017	0.0134498	0.01231	0.0292531	-0.00320217	3.78181e-05	0.0022597	-0.000121319	-0.00970417	0.000653032	0.000161452	5.08586e-05	0.000577303	-0.000112031	0.000299778	0.000475378	9.52952e-05	-0.064235	0.000284385	7.84458e-05	-0.000302241
-0.0508582	-0.0205716	-0.0963907	0.0447878	0.00264491	-0.00193786	0.00017017	0.0134498	0.01231	0.0292531	-0.00320217	3.78181e-05	0.0022597	-0.000121319	-0.00970417	0.000653032	0.000161452	5.08586e-05	0.000577303	-0.000112031	0.000299778	0.000475378	9.52952e-05	-0.064235	0.000284385	7.84458e-05	-0.000302241
-0.0553828	-0.029072	-0.100639	0.0428397	0.00264491	-0.00194514	0.00017017	0.0130882	0.0118627	0.0252407	-0.00454351	-2.36208e-05	0.00224064	-0.000152235	-0.00971288	0.000653687	0.000161441	5.74932e-05	0.000577303	-0.000112432	0.000299778	0.000475378	9.52952e-05	-0.0677454	0.000284385	7.84458e-05	-0.000301486
-0.0553828	-0.029072	-0.100639	0.0428397	0.00264491	-0.00194514	0.00017017	0.0130882	0.0118627	0.0252407	-0.00454351	-2.36208e-05	0.00224064	-0.000152235	-0.00971288	0.000653687	0.000161441	5.74932e-05	0.000577303	-0.000112432	0.000299778	0.000475378	9.52952e-05	-0.0677454	0.000284385	7.84458e-05	-0.000301486
-0.0588627	-0.03604	-0.103794	0.0415631	0.00264486	-0.00196994	0.00017017	0.0127188	0.0114982	0.0225341	-0.00542565	-9.80053e-05	0.00219811	-0.000184562	-0.00976436	0.000580865	0.000158411	8.00801e-05	0.000577303	-0.000114825	0.000299778	0.000475378	9.41204e-05	-0.0698885	0.000284385	7.84458e-05	-0.000304814
-0.0588627	-0.03604	-0.103794	0.0415631	0.00264486	-0.00196994	0.00017017	0.0127188	0.0114982	0.0225341	-0.00542565	-9.80053e-05	0.00219811	-0.000184562	-0.00976436	0.000580865	0.000158411	8.00801e-05	0.000577303	-0.000114825	0.000299778	0.000475378	9.41204e-05	-0.0698885	0.000284385	7.84458e-05	-0.000304814
-0.0598661	-0.0373538	-0.10459	0.0408982	0.00264521	-0.00199276	0.00017017	0.0125567	0.0114906	0.0212126	-0.00603274	-6.87845e-05	0.00219819	-0.000221311	-0.00973249	0.000600719	0.00016229	6.14275e-05	0.000577303	-0.000113052	0.000299778	0.000475378	9.64836e-05	-0.0711943	0.000284385	7.84458e-05	-0.000292682
-0.0598661	-0.0373538	-0.10459	0.0408982	0.00264521	-0.00199276	0.00017017	0.0125567	0.0114906	0.0212126	-0.00603274	-6.87845e-05	0.00219819	-0.000221311	-0.00973249	0.000600719	0.00016229	6.14275e-05	0.000577303	-0.000113052	0.000299778	0.000475378	9.64836e-05	-0.0711943	0.000284385	7.84458e-05	-0.000292682
-0.046093	-0.0209288	-0.095952	0.0456836	0.00259943	-0.00192543	0.000159669	0.0134307	0.0123817	-0.00152853	0.0279528	2.77172e-05	0.00227981	-0.000124133	-0.00878746	0.000564478	0.000150243	1.36893e-05	0.000582152	-0.000182487	0.000340125	0.000498095	4.79443e-05	-0.0624691	0.000282935	7.88821e-05	-0.000258745
-0.046093	-0.0209288	-0.095952	0.0456836	0.00259943	-0.00192543	0.000159669	0.0134307	0.0123817	-0.00152853	0.0279528	2.77172e-05	0.00227981	-0.000124133	-0.00878746	0.000564478	0.000150243	1.36893e-05	0.000582152	-0.000182487	0.000340125	0.000498095	4.79443e-05	-0.0624691	0.000282935	7.88821e-05	-0.000258745
-0.046093	-0.0209288	-0.095952	0.0456836	0.00259943	-0.00192543	0.000159669	0.0134307	0.0123817	-0.00152853	0.0279528	2.77172e-05	0.00227981	-0.000124133	-0.00878746	0.000564478	0.000150243	1.36893e-05	0.000582152	-0.000182487	0.000340125	0.000498095	4.79443e-05	-0.0624691	0.000282935	7.88821e-05	-0.000258745
-0.046093	-0.0209288	-0.095952	0.0456836	0.00259943	-0.00192543	0.000159669	0.0134307	0.0123817	-0.00152853	0.0279528	2.77172e-05	0.00227981	-0.000124133	-0.00878746	0.000564478	0.000150243	1.36893e-05	0.000582152	-0.000182487	0.000340125	0.000498095	4.79443e-05	-0.0624691	0.000282935	7.88821e-05	-0.000258745
-0.0462244	-0.0205956	-0.0959028	0.0457467	0.00259946	-0.0019262	0.000159687	0.0135215	0.0124264	-0.00160841	0.0276266	5.51024e-05	0.0022734	-0.000126643	-0.00878586	0.000564508	0.000149891	1.36893e-05	0.000582152	-0.000182487	0.000340125	0.000498095	4.93107e-05	-0.0623238	0.000282935	7.88821e-05	-0.000262802
-0.0462244	-0.0205956	-0.0959028	0.0457467	0.00259946	-0.0019262	0.000159687	0.0135215	0.0124264	-0.00160841	0.0276266	5.51024e-05	0.0022734	-0.000126643	-0.00878586	0.000564508	0.000149891	1.36893e-05	0.000582152	-0.000182487	0.000340125	0.000498095	4.93107e-05	-0.0623238	0.000282935	7.88821e-05	-0.000262802
-0.061295	-0.0454128	-0.108381	0.0399482	0.00259946	-0.00195558	0.000159684	0.0121482	0.01098	-0.00291095	0.0156798	-0.000168167	0.00221855	-0.000121318	-0.00878625	0.000527385	0.000149874	1.36893e-05	0.000582152	-0.000182487	0.000340125	0.000498095	4.90806e-05	-0.0720826	0.000282935	7.88821e-05	-0.000262157
-0.061295	-0.0454128	-0.108381	0.0399482	0.00259946	-0.00195558	0.000159684	0.0121482	0.01098	-0.00291095	0.0156798	-0.000168167	0.00221855	-0.000121318	-0.00878625	0.000527385	0.000149874	1.36893e-05	0.000582152	-0.000182487	0.000340125	0.000498095	4.90806e-05	-0.0720826	0.000282935	7.88821e-05	-0.000262157
-0.061295	-0.0454128	-0.108381	0.0399482	0.00259946	-0.00195558	0.000159684	0.0121482	0.01098	-0.00291095	0.0156798	-0.000168167	0.00221855	-0.000121318	-0.00878625	0.000527385	0.000149874	1.36893e-05	0.000582152	-0.000182487	0.000340125	0.000498095	4.90806e-05	-0.0720826	0.000282935	7.88821e-05	-0.000262157
-0.061295	-0.0454128	-0.108381	0.0399482	0.00259946	-0.00195558	0.000159684	0.0121482	0.01098	-0.00291095	0.0156798	-0.000168167	0.00221855	-0.000121318	-0.00878625	0.000527385	0.000149874	1.36893e-05	0.000582152	-0.000182487	0.000340125	0.000498095	4.90806e-05	-0.0720826	0.000282935	7.88821e-05	-0.000262157
-0.0553326	-0.051493	-0.0354119	0.0302458	0.00550586	-0.00243512	0.000142183	-0.0695053	0.00585911	0.00100226	-0.00880037	-0.000384334	0.00148496	-0.0001813	-0.00789348	0.000158334	4.43581e-05	0.000417996	0.000595758	0.0007391	0.000231125	0.000715492	9.0755e-05	-0.0399469	0.000574132	9.04672e-05	-0.000352321
-0.0553326	-0.051493	-0.0354119	0.0302458	0.00550586	-0.00243512	0.000142183	-0.0695053	0.00585911	0.00100226	-0.00880037	-0.000384334	0.00148496	-0.0001813	-0.00789348	0.000158334	4.43581e-05	0.000417996	0.000595758	0.0007391	0.000231125	0.000715492	9.0755e-05	-0.0399469	0.000574132	9.04672e-05	-0.000352321
-0.0553326	-0.051493	-0.0354119	0.0302458	0.00550586	-0.00243512	0.000142183	-0.0695053	0.00585911	0.00100226	-0.00880037	-0.000384334	0.00148496	-0.0001813	-0.00789348	0.000158334	4.43581e-05	0.000417996	0.000595758	0.0007391	0.000231125	0.000715492	9.0755e-05	-0.0399469	0.000574132	9.04672e-05	-0.000352321
-0.0553326	-0.051493	-0.0354119	0.0302458	0.00550586	-0.00243512	0.000142183	-0.0695053	0.00585911	0.00100226	-0.00880037	-0.000384334	0.00148496	-0.0001813	-0.00789348	0.000158334	4.43581e-05	0.000417996	0.000595758	0.0007391	0.000231125	0.000715492	9.0755e-05	-0.0399469	0.000574132	9.04672e-05	-0.000352321
-0.0610438	-0.0651092	-0.0421831	0.0273184	0.00550586	-0.00245646	0.000142183	-0.0744199	0.00488548	-0.000643239	-0.0107001	-0.000384334	0.00148496	-0.000241477	-0.00792847	0.000113902	4.35049e-05	0.000417996	0.000595758	0.000734327	0.000231125	0.000715492	9.0755e-05	-0.0450344	0.000574132	9.04672e-05	-0.000352321
-0.0610438	-0.0651092	-0.0421831	0.0273184	0.00550586	-0.00245646	0.000142183	-0.0744199	0.00488548	-0.000643239	-0.0107001	-0.000384334	0.00148496	-0.000241477	-0.00792847	0.000113902	4.35049e-05	0.000417996	0.000595758	0.000734327	0.000231125	0.000715492	9.0755e-05	-0.0450344	0.000574132	9.04672e-05	-0.000352321
-0.0610438	-0.0651092	-0.0421831	0.0273184	0.00550586	-0.00245646	0.000142183	-0.0744199	0.00488548	-0.000643239	-0.0107001	-0.000384334	0.00148496	-0.000241477	-0.00792847	0.000113902	4.35049e-05	0.000417996	0.000595758	0.000734327	0.000231125	0.000715492	9.0755e-05	-0.0450344	0.000574132	9.04672e-05	-0.000352321
-0.0610438	-0.0651092	-0.0421831	0.0273184	0.00550586	-0.00245646	0.000142183	-0.0744199	0.00488548	-0.000643239	-0.0107001	-0.000384334	0.00148496	-0.000241477	-0.00792847	0.000113902	4.35049e-05	0.000417996	0.000595758	0.000734327	0.000231125	0.000715492	9.0755e-05	-0.0450344	0.000574132	9.04672e-05	-0.000352321
-0.0616564	-0.0665447	-0.0429156	0.0269903	0.00550586	-0.00245739	0.000142183	-0.075278	0.00475773	-0.00077002	-0.0107968	-0.000384334	0.00148496	-0.000250358	-0.00792948	0.000101044	4.35049e-05	0.000417996	0.000595758	0.000720691	0.000231125	0.000715492	9.0755e-05	-0.0455513	0.000574132	9.04672e-05	-0.000352321
-0.0616564	-0.0665447	-0.0429156	0.0269903	0.00550586	-0.00245739	0.000142183	-0.075278	0.00475773	-0.00077002	-0.0107968	-0.000384334	0.00148496	-0.000250358	-0.00792948	0.000101044	4.35049e-05	0.000417996	0.000595758	0.000720691	0.000231125	0.000715492	9.0755e-05	-0.0455513	0.000574132	9.04672e-05	-0.000352321
-0.0502105	-0.03822	-0.0422674	0.0342449	0.00482345	-0.0024132	0.000498199	0.0122446	-0.0624636	-0.00558358	-0.00815281	-0.000408269	0.00144223	4.30279e-05	-0.00808286	-7.47649e-05	7.61133e-05	0.000158912	0.000661509	-0.000155353	0.000223023	0.00114685	0.000107102	-0.0385125	0.000381978	0.000134619	-0.000474076
-0.0502105	-0.03822	-0.0422674	0.0342449	0.00482345	-0.0024132	0.000498199	0.0122446	-0.0624636	-0.00558358	-0.00815281	-0.000408269	0.00144223	4.30279e-05	-0.00808286	-7.47649e-05	7.61133e-05	0.000158912	0.000661509	-0.000155353	0.000223023	0.00114685	0.000107102	-0.0385125	0.000381978	0.000134619	-0.000474076
-0.0502105	-0.03822	-0.0422674	0.0342449	0.00482345	-0.0024132	0.000498199	0.0122446	-0.0624636	-0.00558358	-0.00815281	-0.000408269	0.00144223	4.30279e-05	-0.00808286	-7.47649e-05	7.61133e-05	0.000158912	0.000661509	-0.000155353	0.000223023	0.00114685	0.000107102	-0.0385125	0.000381978	0.000134619	-0.000474076
-0.0502105	-0.03822	-0.0422674	0.0342449	0.00482345	-0.0024132	0.000498199	0.0122446	-0.0624636	-0.00558358	-0.00815281	-0.000408269	0.00144223	4.30279e-05	-0.00808286	-7.47649e-05	7.61133e-05	0.000158912	0.000661509	-0.000155353	0.000223023	0.00114685	0.000107102	-0.0385125	0.000381978	0.000134619	-0.000474076
-0.0537045	-0.0458198	-0.0461312	0.0324767	0.00482345	-0.00241713	0.000488025	0.0108435	-0.0651902	-0.00655002	-0.00918981	-0.000408269	0.00144223	2.31495e-05	-0.00808721	-0.000112	7.61133e-05	0.000158912	0.000661509	-0.000165029	0.000223023	0.00114685	0.000107102	-0.0414319	0.000381978	0.000134619	-0.000474076
-0.0537045	-0.0458198	-0.0461312	0.0324767	0.00482345	-0.00241713	0.000488025	0.0108435	-0.0651902	-0.00655002	-0.00918981	-0.000408269	0.00144223	2.31495e-05	-0.00808721	-0.000112	7.61133e-05	0.000158912	0.000661509	-0.000165029	0.000223023	0.00114685	0.000107102	-0.0414319	0.000381978	0.000134619	-0.000474076
-0.0537045	-0.0458198	-0.0461312	0.0324767	0.00482345	-0.00241713	0.000488025	0.0108435	-0.0651902	-0.00655002	-0.00918981	-0.000408269	0.00144223	2.31495e-05	-0.00808721	-0.000112	7.61133e-05	0.000158912	0.000661509	-0.000165029	0.000223023	0.00114685	0.000107102	-0.0414319	0.000381978	0.000134619	-0.000474076
-0.0537045	-0.0458198	-0.0461312	0.0324767	0.00482345	-0.00241713	0.000488025	0.0108435	-0.0651902	-0.00655002	-0.00918981	-0.000408269	0.00144223	2.31495e-05	-0.00808721	-0.000112	7.61133e-05	0.000158912	0.000661509	-0.000165029	0.000223023	0.00114685	0.000107102	-0.0414319	0.000381978	0.000134619	-0.000474076
-0.0578571	-0.0573074	-0.0514437	0.0301472	0.00482345	-0.00243815	0.000463239	0.00949103	-0.0685591	-0.00765283	-0.0105433	-0.000408565	0.00144223	2.76191e-05	-0.00811617	-6.27923e-05	7.61133e-05	0.000197576	0.000659035	-0.000184238	0.000223023	0.00114685	0.000107102	-0.0354448	0.000379041	0.000134619	-0.000474076
-0.0578571	-0.0573074	-0.0514437	0.0301472	0.00482345	-0.00243815	0.000463239	0.00949103	-0.0685591	-0.00765283	-0.0105433	-0.000408565	0.00144223	2.76191e-05	-0.00811617	-6.27923e-05	7.61133e-05	0.000197576	0.000659035	-0.000184238	0.000223023	0.00114685	0.000107102	-0.0354448	0.000379041	0.000134619	-0.000474076
-0.0593244	-0.0612789	-0.104384	0.0411425	0.00272853	-0.00233756	0.000192221	0.0141681	0.0109893	0.0136043	-0.00595213	-0.00026349	0.0019385	0.000116723	-0.00812091	0.000582221	0.000141943	6.34759e-05	0.000580419	0.000115718	0.000316173	0.000474304	8.53969e-05	-0.0531653	0.00030241	7.09205e-05	-0.000289547
-0.0593244	-0.0612789	-0.104384	0.0411425	0.00272853	-0.00233756	0.000192221	0.0141681	0.0109893	0.0136043	-0.00595213	-0.00026349	0.0019385	0.000116723	-0.00812091	0.000582221	0.000141943	6.34759e-05	0.000580419	0.000115718	0.000316173	0.000474304	8.53969e-05	-0.0531653	0.00030241	7.09205e-05	-0.000289547
-0.0593244	-0.0612789	-0.104384	0.0411425	0.00272853	-0.00233756	0.000192221	0.0141681	0.0109893	0.0136043	-0.00595213	-0.00026349	0.0019385	0.000116723	-0.00812091	0.000582221	0.000141943	6.34759e-05	0.000580419	0.000115718	0.000316173	0.000474304	8.53969e-05	-0.0531653	0.00030241	7.09205e-05	-0.000289547
-0.0593244	-0.0612789	-0.104384	0.0411425	0.00272853	-0.00233756	0.000192221	0.0141681	0.0109893	0.0136043	-0.00595213	-0.00026349	0.0019385	0.000116723	-0.00812091	0.000582221	0.000141943	6.34759e-05	0.000580419	0.000115718	0.000316173	0.000474304	8.53969e-05	-0.0531653	0.00030241	7.09205e-05	-0.000289547
-0.0628182	-0.0753819	-0.111695	0.0378819	0.00272853	-0.00233363	0.000192221	0.0138857	0.010892	0.00413343	-0.00866883	-0.000263466	0.0019385	0.000117426	-0.00814342	0.000556906	0.000141943	0.000139842	0.000580419	0.000116083	0.000316173	0.000474304	8.53969e-05	-0.0615176	0.00030241	7.09205e-05	-0.000289547
-0.0628182	-0.0753819	-0.111695	0.0378819	0.00272853	-0.00233363	0.000192221	0.0138857	0.010892	0.00413343	-0.00866883	-0.000263466	0.0019385	0.000117426	-0.00814342	0.000556906	0.000141943	0.000139842	0.000580419	0.000116083	0.000316173	0.000474304	8.53969e-05	-0.0615176	0.00030241	7.09205e-05	-0.000289547
-0.0628182	-0.0753819	-0.111695	0.0378819	0.00272853	-0.00233363	0.000192221	0.0138857	0.010892	0.00413343	-0.00866883	-0.000263466	0.0019385	0.000117426	-0.00814342	0.000556906	0.000141943	0.000139842	0.000580419	0.000116083	0.000316173	0.000474304	8.53969e-05	-0.0615176	0.00030241	7.09205e-05	-0.000289547
-0.0628182	-0.0753819	-0.111695	0.0378819	0.00272853	-0.00233363	0.000192221	0.0138857	0.010892	0.00413343	-0.00866883	-0.000263466	0.0019385	0.000117426	-0.00814342	0.000556906	0.000141943	0.000139842	0.000580419	0.000116083	0.000316173	0.000474304	8.53969e-05	-0.0615176	0.00030241	7.09205e-05	-0.000289547
-0.0787968	-0.104029	-0.126295	0.0313051	0.00272853	-0.00233363	0.000192221	0.0113553	0.00849827	-0.00548092	-0.0118108	-0.000263466	0.0019385	0.000117426	-0.00814342	0.000556906	0.000141943	0.000139842	0.000580419	0.000116083	0.000316173	0.000474304	8.53969e-05	-0.0719564	0.00030241	7.09205e-05	-0.000289547
-0.0787968	-0.104029	-0.126295	0.0313051	0.00272853	-0.00233363	0.000192221	0.0113553	0.00849827	-0.00548092	-0.0118108	-0.000263466	0.0019385	0.000117426	-0.00814342	0.000556906	0.000141943	0.000139842	0.000580419	0.000116083	0.000316173	0.000474304	8.53969e-05	-0.0719564	0.00030241	7.09205e-05	-0.000289547
-0.0615097	-0.0343172	-0.0921442	0.0464979	0.0027078	-0.00232457	0.000180603	0.0154024	0.0125336	0.00131101	0.025371	-0.000252584	0.00194607	0.000151948	-0.00817526	0.000567138	0.000134274	0.000270142	0.000582983	6.41927e-05	0.000334663	0.000497935	4.12899e-05	-0.0487532	0.000301226	7.14406e-05	-0.000254342
-0.0615097	-0.0343172	-0.0921442	0.0464979	0.0027078	-0.00232457	0.000180603	0.0154024	0.0125336	0.00131101	0.025371	-0.000252584	0.00194607	0.000151948	-0.00817526	0.000567138	0.000134274	0.000270142	0.000582983	6.41927e-05	0.000334663	0.000497935	4.12899e-05	-0.0487532	0.000301226	7.14406e-05	-0.000254342
-0.0615097	-0.0343172	-0.0921442	0.0464979	0.0027078	-0.00232457	0.000180603	0.0154024	0.0125336	0.00131101	0.025371	-0.000252584	0.00194607	0.000151948	-0.00817526	0.000567138	0.000134274	0.000270142	0.000582983	6.41927e-05	0.000334663	0.000497935	4.12899e-05	-0.0487532	0.000301226	7.14406e-05	-0.000254342
-0.0615097	-0.0343172	-0.0921442	0.0464979	0.0027078	-0.00232457	0.000180603	0.0154024	0.0125336	0.00131101	0.025371	-0.000252584	0.00194607	0.000151948	-0.00817526	0.000567138	0.000134274	0.000270142	0.000582983	6.41927e-05	0.000334663	0.000497935	4.12899e-05	-0.0487532	0.000301226	7.14406e-05	-0.000254342
-0.0658078	-0.0721827	-0.110651	0.0381502	0.00270766	-0.00236568	0.000180603	0.0132319	0.0104036	-0.00065904	0.00931371	-0.000241507	0.00182773	0.000153759	-0.00817709	0.000565001	0.000133869	0.000270142	0.000582983	6.41927e-05	0.000334663	0.000497935	4.16394e-05	-0.0616251	0.000301226	7.14406e-05	-0.00025871
-0.0658078	-0.0721827	-0.110651	0.0381502	0.00270766	-0.00236568	0.000180603	0.0132319	0.0104036	-0.00065904	0.00931371	-0.000241507	0.00182773	0.000153759	-0.00817709	0.000565001	0.000133869	0.000270142	0.000582983	6.41927e-05	0.000334663	0.000497935	4.16394e-05	-0.0616251	0.000301226	7.14406e-05	-0.00025871
-0.0658078	-0.0721827	-0.110651	0.0381502	0.00270766	-0.00236568	0.000180603	0.0132319	0.0104036	-0.00065904	0.00931371	-0.000241507	0.00182773	0.000153759	-0.00817709	0.000565001	0.000133869	0.000270142	0.000582983	6.41927e-05	0.000334663	0.000497935	4.16394e-05	-0.0616251	0.000301226	7.14406e-05	-0.00025871
-0.0658078	-0.0721827	-0.110651	0.0381502	0.00270766	-0.00236568	0.000180603	0.0132319	0.0104036	-0.00065904	0.00931371	-0.000241507	0.00182773	0.000153759	-0.00817709	0.000565001	0.000133869	0.000270142	0.000582983	6.41927e-05	0.000334663	0.000497935	4.16394e-05	-0.0616251	0.000301226	7.14406e-05	-0.00025871
-0.0658078	-0.0721827	-0.110651	0.0381502	0.00270766	-0.00236568	0.000180603	0.0132319	0.0104036	-0.00065904	0.00931371	-0.000241507	0.00182773	0.000153759	-0.00817709	0.000565001	0.000133869	0.000270142	0.000582983	6.41927e-05	0.000334663	0.000497935	4.16394e-05	-0.0616251	0.000301226	7.14406e-05	-0.00025871
-0.0658078	-0.0721827	-0.110651	0.0381502	0.00270766	-0.00236568	0.000180603	0.0132319	0.0104036	-0.00065904	0.00931371	-0.000241507	0.00182773	0.000153759	-0.00817709	0.000565001	0.000133869	0.000270142	0.000582983	6.41927e-05	0.000334663	0.000497935	4.16394e-05	-0.0616251	0.000301226	7.14406e-05	-0.00025871
-0.00351662	-0.0312953	-0.115403	0.0325391	0.00187565	-0.00142839	-0.000114185	-0.059191	0.00534778	-0.0141385	-0.015226	-0.000355867	0.00207553	-0.00013435	-0.0082777	0.00147715	5.50336e-05	-0.000187421	0.000720116	-0.000542885	0.000285011	0.000196777	7.9603e-05	-0.0165876	0.00109365	0.00017729	-0.000330887
-0.00351662	-0.0312953	-0.115403	0.0325391	0.00187565	-0.00142839	-0.000114185	-0.059191	0.00534778	-0.0141385	-0.015226	-0.000355867	0.00207553	-0.00013435	-0.0082777	0.00147715	5.50336e-05	-0.000187421	0.000720116	-0.000542885	0.000285011	0.000196777	7.9603e-05	-0.0165876	0.00109365	0.00017729	-0.000330887
-0.00351662	-0.0312953	-0.115403	0.0325391	0.00187565	-0.00142839	-0.000114185	-0.059191	0.00534778	-0.0141385	-0.015226	-0.000355867	0.00207553	-0.00013435	-0.0082777	0.00147715	5.50336e-05	-0.000187421	0.000720116	-0.000542885	0.000285011	0.000196777	7.9603e-05	-0.0165876	0.00109365	0.00017729	-0.000330887
-0.00351662	-0.0312953	-0.115403	0.0325391	0.00187565	-0.00142839	-0.000114185	-0.059191	0.00534778	-0.0141385	-0.015226	-0.000355867	0.00207553	-0.00013435	-0.0082777	0.00147715	5.50336e-05	-0.000187421	0.000720116	-0.000542885	0.000285011	0.000196777	7.9603e-05	-0.0165876	0.00109365	0.00017729	-0.000330887
-0.0093943	-0.0404361	-0.12023	0.0305182	0.00187597	-0.00142782	-0.000113893	-0.0627043	0.00417601	-0.0151501	-0.0163865	-0.000366653	0.00207376	-0.000180224	-0.00825391	0.00147893	5.39697e-05	-0.000187421	0.000720085	-0.000554287	0.000285001	0.000196706	7.98396e-05	-0.0200356	0.00109365	0.00017729	-0.000332535
-0.0093943	-0.0404361	-0.12023	0.0305182	0.00187597	-0.00142782	-0.000113893	-0.0627043	0.00417601	-0.0151501	-0.0163865	-0.000366653	0.00207376	-0.000180224	-0.00825391	0.00147893	5.39697e-05	-0.000187421	0.000720085	-0.000554287	0.000285001	0.000196706	7.98396e-05	-0.0200356	0.00109365	0.00017729	-0.000332535
-0.0093943	-0.0404361	-0.12023	0.0305182	0.00187597	-0.00142782	-0.000113893	-0.0627043	0.00417601	-0.0151501	-0.0163865	-0.000366653	0.00207376	-0.000180224	-0.00825391	0.00147893	5.39697e-05	-0.000187421	0.000720085	-0.000554287	0.000285001	0.000196706	7.98396e-05	-0.0200356	0.00109365	0.00017729	-0.000332535
-0.0093943	-0.0404361	-0.12023	0.0305182	0.00187597	-0.00142782	-0.000113893	-0.0627043	0.00417601	-0.0151501	-0.0163865	-0.000366653	0.00207376	-0.000180224	-0.00825391	0.00147893	5.39697e-05	-0.000187421	0.000720085	-0.000554287	0.000285001	0.000196706	7.98396e-05	-0.0200356	0.00109365	0.00017729	-0.000332535
-0.0093943	-0.0404361	-0.12023	0.0305182	0.00187597	-0.00142782	-0.000113893	-0.0627043	0.00417601	-0.0151501	-0.0163865	-0.000366653	0.00207376	-0.000180224	-0.00825391	0.00147893	5.39697e-05	-0.000187421	0.000720085	-0.000554287	0.000285001	0.000196706	7.98396e-05	-0.0200356	0.00109365	0.00017729	-0.000332535
0.00618996	-0.0184653	-0.108523	0.0355877	0.00197024	-0.00139896	-4.09574e-05	-0.0522656	0.00670462	-0.0126867	-0.0130865	-0.000369024	0.00207339	-4.28345e-05	-0.00821213	0.00152597	5.36665e-05	-0.000187421	0.000729085	-0.000478143	0.00028335	0.000196567	7.98396e-05	-0.0123407	0.00109533	0.000176931	-0.000338177
-0.0013443	-0.0118547	-0.0984348	0.0309902	0.00131618	-0.00164582	0.00123514	0.00528911	-0.0611161	-0.0106843	-0.0128315	-0.000358989	0.00216552	-3.17258e-05	-0.00845345	0.00124777	8.76565e-05	-0.000159263	0.000923577	-0.000440393	0.000404738	0.000872172	3.80975e-05	-0.0177471	0.000524242	0.000362132	-0.000597235
-0.0013443	-0.0118547	-0.0984348	0.0309902	0.00131618	-0.00164582	0.00123514	0.00528911	-0.0611161	-0.0106843	-0.0128315	-0.000358989	0.00216552	-3.17258e-05	-0.00845345	0.00124777	8.76565e-05	-0.000159263	0.000923577	-0.000440393	0.000404738	0.000872172	3.80975e-05	-0.0177471	0.000524242	0.000362132	-0.000597235
-0.0013443	-0.0118547	-0.0984348	0.0309902	0.00131618	-0.00164582	0.00123514	0.00528911	-0.0611161	-0.0106843	-0.0128315	-0.000358989	0.00216552	-3.17258e-05	-0.00845345	0.00124777	8.76565e-05	-0.000159263	0.000923577	-0.000440393	0.000404738	0.000872172	3.80975e-05	-0.0177471	0.000524242	0.000362132	-0.000597235
-0.0013443	-0.0118547	-0.0984348	0.0309902	0.00131618	-0.00164582	0.00123514	0.00528911	-0.0611161	-0.0106843	-0.0128315	-0.000358989	0.00216552	-3.17258e-05	-0.00845345	0.00124777	8.76565e-05	-0.000159263	0.000923577	-0.000440393	0.000404738	0.000872172	3.80975e-05	-0.0177471	0.000524242	0.000362132	-0.000597235
0.00152532	-0.00743631	-0.0962745	0.0319816	0.00132584	-0.00162565	0.0012773	0.00547466	-0.0600542	-0.0100599	-0.0122154	-0.000375879	0.00216553	-3.17258e-05	-0.00843688	0.00126094	8.76932e-05	-0.000159263	0.000923684	-0.000442145	0.000404817	0.000870683	3.80975e-05	-0.0160491	0.000524326	0.000362139	-0.000594149
0.00152532	-0.00743631	-0.0962745	0.0319816	0.00132584	-0.00162565	0.0012773	0.00547466	-0.0600542	-0.0100599	-0.0122154	-0.000375879	0.00216553	-3.17258e-05	-0.00843688	0.00126094	8.76932e-05	-0.000159263	0.000923684	-0.000442145	0.000404817	0.000870683	3.80975e-05	-0.0160491	0.000524326	0.000362139	-0.000594149
0.00152532	-0.00743631	-0.0962745	0.0319816	0.00132584	-0.00162565	0.0012773	0.00547466	-0.0600542	-0.0100599	-0.0122154	-0.000375879	0.00216553	-3.17258e-05	-0.00843688	0.00126094	8.76932e-05	-0.000159263	0.000923684	-0.000442145	0.000404817	0.000870683	3.80975e-05	-0.0160491	0.000524326	0.000362139	-0.000594149
0.00152532	-0.00743631	-0.0962745	0.0319816	0.00132584	-0.00162565	0.0012773	0.00547466	-0.0600542	-0.0100599	-0.0122154	-0.000375879	0.00216553	-3.17258e-05	-0.00843688	0.00126094	8.76932e-05	-0.000159263	0.000923684	-0.000442145	0.000404817	0.000870683	3.80975e-05	-0.0160491	0.000524326	0.000362139	-0.000594149
0.00152532	-0.00743631	-0.0962745	0.0319816	0.00132584	-0.00162565	0.0012773	0.00547466	-0.0600542	-0.0100599	-0.0122154	-0.000375879	0.00216553	-3.17258e-05	-0.00843688	0.00126094	8.76932e-05	-0.000159263	0.000923684	-0.000442145	0.000404817	0.000870683	3.80975e-05	-0.0160491	0.000524326	0.000362139	-0.000594149
0.00152532	-0.00743631	-0.0962745	0.0319816	0.00132584	-0.00162565	0.0012773	0.00547466	-0.0600542	-0.0100599	-0.0122154	-0.000375879	0.00216553	-3.17258e-05	-0.00843688	0.00126094	8.76932e-05	-0.000159263	0.000923684	-0.000442145	0.000404817	0.000870683	3.80975e-05	-0.0160491	0.000524326	0.000362139	-0.000594149
0.00515476	0.000561096	-0.0757228	0.051203	0.00140237	-0.0015228	0.000214303	0.0118847	0.0123465	0.040487	-0.00425744	0.000477749	0.00278378	-8.1119e-05	-0.00915109	0.00160779	0.000137148	-1.26774e-05	0.000811059	-5.74919e-05	0.000439724	0.000296497	4.2243e-05	-0.00718812	0.000361086	0.000102089	-0.000252453
0.00515476	0.000561096	-0.0757228	0.051203	0.00140237	-0.0015228	0.000214303	0.0118847	0.0123465	0.040487	-0.00425744	0.000477749	0.00278378	-8.1119e-05	-0.00915109	0.00160779	0.000137148	-1.26774e-05	0.000811059	-5.74919e-05	0.000439724	0.000296497	4.2243e-05	-0.00718812	0.000361086	0.000102089	-0.000252453
0.00515476	0.000561096	-0.0757228	0.051203	0.00140237	-0.0015228	0.000214303	0.0118847	0.0123465	0.040487	-0.00425744	0.000477749	0.00278378	-8.1119e-05	-0.00915109	0.00160779	0.000137148	-1.26774e-05	0.000811059	-5.74919e-05	0.000439724	0.000296497	4.2243e-05	-0.00718812	0.000361086	0.000102089	-0.000252453
0.00515476	0.000561096	-0.0757228	0.051203	0.00140237	-0.0015228	0.000214303	0.0118847	0.0123465	0.040487	-0.00425744	0.000477749	0.00278378	-8.1119e-05	-0.00915109	0.00160779	0.000137148	-1.26774e-05	0.000811059	-5.74919e-05	0.000439724	0.000296497	4.2243e-05	-0.00718812	0.000361086	0.000102089	-0.000252453
0.00515476	0.000561096	-0.0757228	0.051203	0.00140237	-0.0015228	0.000214303	0.0118847	0.0123465	0.040487	-0.00425744	0.000477749	0.00278378	-8.1119e-05	-0.00915109	0.00160779	0.000137148	-1.26774e-05	0.000811059	-5.74919e-05	0.000439724	0.000296497	4.2243e-05	-0.00718812	0.000361086	0.000102089	-0.000252453
0.00515476	0.000561096	-0.0757228	0.051203	0.00140237	-0.0015228	0.000214303	0.0118847	0.0123465	0.040487	-0.00425744	0.000477749	0.00278378	-8.1119e-05	-0.00915109	0.00160779	0.000137148	-1.26774e-05	0.000811059	-5.74919e-05	0.000439724	0.000296497	4.2243e-05	-0.00718812	0.000361086	0.000102089	-0.000252453
0.00515476	0.000561096	-0.0757228	0.051203	0.00140237	-0.0015228	0.000214303	0.0118847	0.0123465	0.040487	-0.00425744	0.000477749	0.00278378	-8.1119e-05	-0.00915109	0.00160779	0.000137148	-1.26774e-05	0.000811059	-5.74919e-05	0.000439724	0.000296497	4.2243e-05	-0.00718812	0.000361086	0.000102089	-0.000252453
0.00515476	0.000561096	-0.0757228	0.051203	0.00140237	-0.0015228	0.000214303	0.0118847	0.0123465	0.040487	-0.00425744	0.000477749	0.00278378	-8.1119e-05	-0.00915109	0.00160779	0.000137148	-1.26774e-05	0.000811059	-5.74919e-05	0.000439724	0.000296497	4.2243e-05	-0.00718812	0.000361086	0.000102089	-0.000252453
0.00515476	0.000561096	-0.0757228	0.051203	0.00140237	-0.0015228	0.000214303	0.0118847	0.0123465	0.040487	-0.00425744	0.000477749	0.00278378	-8.1119e-05	-0.00915109	0.00160779	0.000137148	-1.26774e-05	0.000811059	-5.74919e-05	0.000439724	0.000296497	4.2243e-05	-0.00718812	0.000361086	0.000102089	-0.000252453
0.00690212	0.00415397	-0.0734798	0.0519963	0.0013977	-0.00155838	0.000212913	0.012044	0.0126007	0.0423505	-0.00381904	0.000522727	0.00281596	-7.16011e-05	-0.00925817	0.00154465	0.000136643	-6.18732e-06	0.000799669	-4.62339e-05	0.000433983	0.000296516	4.20815e-05	-0.00607992	0.00036021	0.000102089	-0.000253575
-0.00581097	0.00269868	-0.0759995	0.0487733	0.00138649	-0.00150679	0.000211107	0.0115129	0.0121663	-0.00445302	0.0395675	0.000543533	0.00282514	-7.51919e-05	-0.0091144	0.00159793	0.000131358	-6.33997e-06	0.000805406	-8.84577e-05	0.000397935	0.000314905	3.31648e-05	-0.0106704	0.000353908	9.99661e-05	-0.000240835
-0.00581097	0.00269868	-0.0759995	0.0487733	0.00138649	-0.00150679	0.000211107	0.0115129	0.0121663	-0.00445302	0.0395675	0.000543533	0.00282514	-7.51919e-05	-0.0091144	0.00159793	0.000131358	-6.33997e-06	0.000805406	-8.84577e-05	0.000397935	0.000314905	3.31648e-05	-0.0106704	0.000353908	9.99661e-05	-0.000240835
-0.00581097	0.00269868	-0.0759995	0.0487733	0.00138649	-0.00150679	0.000211107	0.0115129	0.0121663	-0.00445302	0.0395675	0.000543533	0.00282514	-7.51919e-05	-0.0091144	0.00159793	0.000131358	-6.33997e-06	0.000805406	-8.84577e-05	0.000397935	0.000314905	3.31648e-05	-0.0106704	0.000353908	9.99661e-05	-0.000240835
-0.00581097	0.00269868	-0.0759995	0.0487733	0.00138649	-0.00150679	0.000211107	0.0115129	0.0121663	-0.00445302	0.0395675	0.000543533	0.00282514	-7.51919e-05	-0.0091144	0.00159793	0.000131358	-6.33997e-06	0.000805406	-8.84577e-05	0.000397935	0.000314905	3.31648e-05	-0.0106704	0.000353908	9.99661e-05	-0.000240835
0.00108825	0.0121888	-0.0710838	0.0507896	0.00137532	-0.00150927	0.000203691	0.012055	0.0127016	-0.00362999	0.0436322	0.000619588	0.00285923	-7.54181e-05	-0.00909525	0.00161079	0.000136937	-7.10021e-06	0.00080513	-7.98056e-05	0.000397722	0.000313425	3.52631e-05	-0.00722348	0.000353843	9.99661e-05	-0.000236572
0.00108825	0.0121888	-0.0710838	0.0507896	0.00137532	-0.00150927	0.000203691	0.012055	0.0127016	-0.00362999	0.0436322	0.000619588	0.00285923	-7.54181e-05	-0.00909525	0.00161079	0.000136937	-7.10021e-06	0.00080513	-7.98056e-05	0.000397722	0.000313425	3.52631e-05	-0.00722348	0.000353843	9.99661e-05	-0.000236572
0.00108825	0.0121888	-0.0710838	0.0507896	0.00137532	-0.00150927	0.000203691	0.012055	0.0127016	-0.00362999	0.0436322	0.000619588	0.00285923	-7.54181e-05	-0.00909525	0.00161079	0.000136937	-7.10021e-06	0.00080513	-7.98056e-05	0.000397722	0.000313425	3.52631e-05	-0.00722348	0.000353843	9.99661e-05	-0.000236572
0.00108825	0.0121888	-0.0710838	0.0507896	0.00137532	-0.00150927	0.000203691	0.012055	0.0127016	-0.00362999	0.0436322	0.000619588	0.00285923	-7.54181e-05	-0.00909525	0.00161079	0.000136937	-7.10021e-06	0.00080513	-7.98056e-05	0.000397722	0.000313425	3.52631e-05	-0.00722348	0.000353843	9.99661e-05	-0.000236572
0.00108825	0.0121888	-0.0710838	0.0507896	0.00137532	-0.00150927	0.000203691	0.012055	0.0127016	-0.00362999	0.0436322	0.000619588	0.00285923	-7.54181e-05	-0.00909525	0.00161079	0.000136937	-7.10021e-06	0.00080513	-7.98056e-05	0.000397722	0.000313425	3.52631e-05	-0.00722348	0.000353843	9.99661e-05	-0.000236572
-0.00743022	-0.000677793	-0.0775981	0.048021	0.001345	-0.00152262	0.000180018	0.0112272	0.0120253	-0.00435752	0.0388819	0.000515068	0.00272337	-9.5597e-05	-0.00912527	0.00156279	0.000129997	-6.92541e-06	0.000805167	-8.819e-05	0.000397715	0.000313225	3.36337e-05	-0.0118058	0.000351763	9.99661e-05	-0.00024094
-0.0374253	-0.0413415	-0.136268	0.0232777	0.0022935	-0.00170325	-7.35052e-05	-0.0640934	0.00288824	-0.0165517	-0.0232084	-0.000349315	0.00197617	-0.000283779	-0.00951079	0.00115374	3.19958e-05	-0.000268402	0.000645321	-0.000867224	0.000267995	0.000760572	7.92747e-05	-0.0336985	0.0010614	0.000172764	-0.000380531
-0.0374253	-0.0413415	-0.136268	0.0232777	0.0022935	-0.00170325	-7.35052e-05	-0.0640934	0.00288824	-0.0165517	-0.0232084	-0.000349315	0.00197617	-0.000283779	-0.00951079	0.00115374	3.19958e-05	-0.000268402	0.000645321	-0.000867224	0.000267995	0.000760572	7.92747e-05	-0.0336985	0.0010614	0.000172764	-0.000380531
-0.0351368	-0.0380781	-0.134655	0.0238697	0.00232382	-0.00170198	-7.13536e-05	-0.0634363	0.00330562	-0.0162582	-0.0237417	-0.000333855	0.00198813	-0.000306889	-0.00949324	0.00119071	3.28549e-05	-0.000276272	0.000645321	-0.000843792	0.000267995	0.000760572	7.92747e-05	-0.0325412	0.0010614	0.000172764	-0.00037202
-0.0351368	-0.0380781	-0.134655	0.0238697	0.00232382	-0.00170198	-7.13536e-05	-0.0634363	0.00330562	-0.0162582	-0.0237417	-0.000333855	0.00198813	-0.000306889	-0.00949324	0.00119071	3.28549e-05	-0.000276272	0.000645321	-0.000843792	0.000267995	0.000760572	7.92747e-05	-0.0325412	0.0010614	0.000172764	-0.00037202
-0.0355319	-0.0384957	-0.135191	0.0230578	0.00233679	-0.00169692	-6.19761e-05	-0.0628576	0.00353598	-0.0164742	-0.0239541	-0.000333301	0.00198807	-0.000306331	-0.00943023	0.00120539	3.29641e-05	-0.000267768	0.000645321	-0.000851241	0.000267995	0.000760572	7.97566e-05	-0.0335762	0.0010614	0.000172764	-0.000354834
-0.0355319	-0.0384957	-0.135191	0.0230578	0.00233679	-0.00169692	-6.19761e-05	-0.0628576	0.00353598	-0.0164742	-0.0239541	-0.000333301	0.00198807	-0.000306331	-0.00943023	0.00120539	3.29641e-05	-0.000267768	0.000645321	-0.000851241	0.000267995	0.000760572	7.97566e-05	-0.0335762	0.0010614	0.000172764	-0.000354834
-0.0355319	-0.0384957	-0.135191	0.0230578	0.00233679	-0.00169692	-6.19761e-05	-0.0628576	0.00353598	-0.0164742	-0.0239541	-0.000333301	0.00198807	-0.000306331	-0.00943023	0.00120539	3.29641e-05	-0.000267768	0.000645321	-0.000851241	0.000267995	0.000760572	7.97566e-05	-0.0335762	0.0010614	0.000172764	-0.000354834
-0.0355319	-0.0384957	-0.135191	0.0230578	0.00233679	-0.00169692	-6.19761e-05	-0.0628576	0.00353598	-0.0164742	-0.0239541	-0.000333301	0.00198807	-0.000306331	-0.00943023	0.00120539	3.29641e-05	-0.000267768	0.000645321	-0.000851241	0.000267995	0.000760572	7.97566e-05	-0.0335762	0.0010614	0.000172764	-0.000354834
-0.0355319	-0.0384957	-0.135191	0.0230578	0.00233679	-0.00169692	-6.19761e-05	-0.0628576	0.00353598	-0.0164742	-0.0239541	-0.000333301	0.00198807	-0.000306331	-0.00943023	0.00120539	3.29641e-05	-0.000267768	0.000645321	-0.000851241	0.000267995	0.000760572	7.97566e-05	-0.0335762	0.0010614	0.000172764	-0.000354834
-0.0355319	-0.0384957	-0.135191	0.0230578	0.00233679	-0.00169692	-6.19761e-05	-0.0628576	0.00353598	-0.0164742	-0.0239541	-0.000333301	0.00198807	-0.000306331	-0.00943023	0.00120539	3.29641e-05	-0.000267768	0.000645321	-0.000851241	0.000267995	0.000760572	7.97566e-05	-0.0335762	0.0010614	0.000172764	-0.000354834
-0.0394362	0.00053426	-0.105439	0.0274935	0.00201596	-0.00191904	0.000372145	0.0040665	-0.0762439	-0.00868671	-0.0056473	-0.000100246	0.00199248	-8.69453e-06	-0.00846854	-0.00176731	7.2917e-05	-0.000127686	0.00144807	-0.00386958	0.000162848	0.000793892	3.58199e-05	-0.0303223	0.000953626	0.000243912	-0.000576306
-0.0394362	0.00053426	-0.105439	0.0274935	0.00201596	-0.00191904	0.000372145	0.0040665	-0.0762439	-0.00868671	-0.0056473	-0.000100246	0.00199248	-8.69453e-06	-0.00846854	-0.00176731	7.2917e-05	-0.000127686	0.00144807	-0.00386958	0.000162848	0.000793892	3.58199e-05	-0.0303223	0.000953626	0.000243912	-0.000576306
-0.0394362	0.00053426	-0.105439	0.0274935	0.00201596	-0.00191904	0.000372145	0.0040665	-0.0762439	-0.00868671	-0.0056473	-0.000100246	0.00199248	-8.69453e-06	-0.00846854	-0.00176731	7.2917e-05	-0.000127686	0.00144807	-0.00386958	0.000162848	0.000793892	3.58199e-05	-0.0303223	0.000953626	0.000243912	-0.000576306
-0.0394362	0.00053426	-0.105439	0.0274935	0.00201596	-0.00191904	0.000372145	0.0040665	-0.0762439	-0.00868671	-0.0056473	-0.000100246	0.00199248	-8.69453e-06	-0.00846854	-0.00176731	7.2917e-05	-0.000127686	0.00144807	-0.00386958	0.000162848	0.000793892	3.58199e-05	-0.0303223	0.000953626	0.000243912	-0.000576306
-0.0362303	0.00711957	-0.102057	0.0290074	0.0020316	-0.00191433	0.000369111	0.00440954	-0.0719141	-0.00844852	-0.00547112	-9.25396e-05	0.00199238	-8.69453e-06	-0.00846578	-0.00144787	7.2917e-05	-0.000127686	0.00144807	-0.00371773	0.000162848	0.000793892	3.58199e-05	-0.0284459	0.000953647	0.000243912	-0.000571021
-0.0362303	0.00711957	-0.102057	0.0290074	0.0020316	-0.00191433	0.000369111	0.00440954	-0.0719141	-0.00844852	-0.00547112	-9.25396e-05	0.00199238	-8.69453e-06	-0.00846578	-0.00144787	7.2917e-05	-0.000127686	0.00144807	-0.00371773	0.000162848	0.000793892	3.58199e-05	-0.0284459	0.000953647	0.000243912	-0.000571021
-0.0362303	0.00711957	-0.102057	0.0290074	0.0020316	-0.00191433	0.000369111	0.00440954	-0.0719141	-0.00844852	-0.00547112	-9.25396e-05	0.00199238	-8.69453e-06	-0.00846578	-0.00144787	7.2917e-05	-0.000127686	0.00144807	-0.00371773	0.000162848	0.000793892	3.58199e-05	-0.0284459	0.000953647	0.000243912	-0.000571021
-0.0362303	0.00711957	-0.102057	0.0290074	0.0020316	-0.00191433	0.000369111	0.00440954	-0.0719141	-0.00844852	-0.00547112	-9.25396e-05	0.00199238	-8.69453e-06	-0.00846578	-0.00144787	7.2917e-05	-0.000127686	0.00144807	-0.00371773	0.000162848	0.000793892	3.58199e-05	-0.0284459	0.000953647	0.000243912	-0.000571021
-0.040424	-0.000860204	-0.106615	0.0271504	0.00201628	-0.00188404	0.000356003	0.00404297	-0.0773375	-0.00882579	-0.00575043	-9.21124e-05	0.00199459	-8.72327e-06	-0.0084661	-0.00198818	7.33218e-05	-0.000127823	0.00145949	-0.00391217	0.000169	0.000782738	3.57702e-05	-0.0306615	0.000955713	0.00024405	-0.00057527
-0.040424	-0.000860204	-0.106615	0.0271504	0.00201628	-0.00188404	0.000356003	0.00404297	-0.0773375	-0.00882579	-0.00575043	-9.21124e-05	0.00199459	-8.72327e-06	-0.0084661	-0.00198818	7.33218e-05	-0.000127823	0.00145949	-0.00391217	0.000169	0.000782738	3.57702e-05	-0.0306615	0.000955713	0.00024405	-0.00057527
-0.0357525	0.000138838	-0.095866	0.0424096	0.00079558	-0.00156865	8.45554e-05	0.00954543	0.01456	0.0192168	-0.00148419	0.00095788	0.00253117	7.82352e-05	-0.00913034	0.000895082	0.000119794	-2.45798e-05	0.000917544	-0.00250035	0.000224242	0.000502769	1.60394e-06	-0.0295056	0.000449757	9.29036e-05	-0.000354652
-0.0357525	0.000138838	-0.095866	0.0424096	0.00079558	-0.00156865	8.45554e-05	0.00954543	0.01456	0.0192168	-0.00148419	0.00095788	0.00253117	7.82352e-05	-0.00913034	0.000895082	0.000119794	-2.45798e-05	0.000917544	-0.00250035	0.000224242	0.000502769	1.60394e-06	-0.0295056	0.000449757	9.29036e-05	-0.000354652
-0.0393977	-0.00506358	-0.0982929	0.041262	0.000743941	-0.00159401	4.94646e-05	0.00918876	0.013977	0.017902	-0.00170189	0.000681958	0.00243691	7.89131e-05	-0.00915083	0.000677131	0.000119685	-3.18014e-05	0.000915592	-0.00266259	0.000223283	0.000505452	1.60394e-06	-0.0308311	0.000449512	9.26603e-05	-0.00035575
-0.0393977	-0.00506358	-0.0982929	0.041262	0.000743941	-0.00159401	4.94646e-05	0.00918876	0.013977	0.017902	-0.00170189	0.000681958	0.00243691	7.89131e-05	-0.00915083	0.000677131	0.000119685	-3.18014e-05	0.000915592	-0.00266259	0.000223283	0.000505452	1.60394e-06	-0.0308311	0.000449512	9.26603e-05	-0.00035575
-0.0393977	-0.00506358	-0.0982929	0.041262	0.000743941	-0.00159401	4.94646e-05	0.00918876	0.013977	0.017902	-0.00170189	0.000681958	0.00243691	7.89131e-05	-0.00915083	0.000677131	0.000119685	-3.18014e-05	0.000915592	-0.00266259	0.000223283	0.000505452	1.60394e-06	-0.0308311	0.000449512	9.26603e-05	-0.00035575
-0.0393977	-0.00506358	-0.0982929	0.041262	0.000743941	-0.00159401	4.94646e-05	0.00918876	0.013977	0.017902	-0.00170189	0.000681958	0.00243691	7.89131e-05	-0.00915083	0.000677131	0.000119685	-3.18014e-05	0.000915592	-0.00266259	0.000223283	0.000505452	1.60394e-06	-0.0308311	0.000449512	9.26603e-05	-0.00035575
-0.0393977	-0.00506358	-0.0982929	0.041262	0.000743941	-0.00159401	4.94646e-05	0.00918876	0.013977	0.017902	-0.00170189	0.000681958	0.00243691	7.89131e-05	-0.00915083	0.000677131	0.000119685	-3.18014e-05	0.000915592	-0.00266259	0.000223283	0.000505452	1.60394e-06	-0.0308311	0.000449512	9.26603e-05	-0.00035575
-0.0393977	-0.00506358	-0.0982929	0.041262	0.000743941	-0.00159401	4.94646e-05	0.00918876	0.013977	0.017902	-0.00170189	0.000681958	0.00243691	7.89131e-05	-0.00915083	0.000677131	0.000119685	-3.18014e-05	0.000915592	-0.00266259	0.000223283	0.000505452	1.60394e-06	-0.0308311	0.000449512	9.26603e-05	-0.00035575
-0.040397	-0.00694881	-0.0989438	0.0409083	0.000724075	-0.00156294	5.79498e-05	0.00923606	0.0136431	0.0171468	-0.00158095	0.000865622	0.00248831	7.46528e-05	-0.00914279	0.000589807	0.00011991	-3.86105e-05	0.000916136	-0.00271165	0.00022479	0.000519978	1.60394e-06	-0.0304516	0.000447038	9.24415e-05	-0.000352674
-0.040397	-0.00694881	-0.0989438	0.0409083	0.000724075	-0.00156294	5.79498e-05	0.00923606	0.0136431	0.0171468	-0.00158095	0.000865622	0.00248831	7.46528e-05	-0.00914279	0.000589807	0.00011991	-3.86105e-05	0.000916136	-0.00271165	0.00022479	0.000519978	1.60394e-06	-0.0304516	0.000447038	9.24415e-05	-0.000352674
-0.0343059	-0.0142116	-0.0992867	0.0382324	0.00077473	-0.00155674	4.90521e-05	0.00928049	0.013466	-0.00199348	0.0136499	0.000695873	0.00259854	7.98674e-05	-0.00897914	0.000554995	0.000115217	-8.16166e-05	0.000903427	-0.00294039	0.000217659	0.000583145	-6.60063e-06	-0.0308538	0.000441549	9.23804e-05	-0.000330724
-0.0343059	-0.0142116	-0.0992867	0.0382324	0.00077473	-0.00155674	4.90521e-05	0.00928049	0.013466	-0.00199348	0.0136499	0.000695873	0.00259854	7.98674e-05	-0.00897914	0.000554995	0.000115217	-8.16166e-05	0.000903427	-0.00294039	0.000217659	0.000583145	-6.60063e-06	-0.0308538	0.000441549	9.23804e-05	-0.000330724
-0.0285098	-0.00542551	-0.0947749	0.0402172	0.000785042	-0.00155664	5.45761e-05	0.00963763	0.0144299	-0.00162013	0.0162375	0.000948316	0.002524	7.98363e-05	-0.00897785	0.00107409	0.000115217	-8.16166e-05	0.000903181	-0.00275252	0.000217672	0.000579268	-6.60063e-06	-0.0285239	0.000442243	9.23804e-05	-0.000330724
-0.0285098	-0.00542551	-0.0947749	0.0402172	0.000785042	-0.00155664	5.45761e-05	0.00963763	0.0144299	-0.00162013	0.0162375	0.000948316	0.002524	7.98363e-05	-0.00897785	0.00107409	0.000115217	-8.16166e-05	0.000903181	-0.00275252	0.000217672	0.000579268	-6.60063e-06	-0.0285239	0.000442243	9.23804e-05	-0.000330724
-0.026192	-0.00277005	-0.0931629	0.0408807	0.00073877	-0.00156734	2.99261e-05	0.00978808	0.0146981	-0.00176107	0.0178019	0.000677338	0.00236934	7.98363e-05	-0.00899078	0.00137122	0.000115217	-8.16166e-05	0.000903224	-0.00264601	0.000217661	0.000585353	-6.60063e-06	-0.0281122	0.00044091	9.23804e-05	-0.000330724
-0.026192	-0.00277005	-0.0931629	0.0408807	0.00073877	-0.00156734	2.99261e-05	0.00978808	0.0146981	-0.00176107	0.0178019	0.000677338	0.00236934	7.98363e-05	-0.00899078	0.00137122	0.000115217	-8.16166e-05	0.000903224	-0.00264601	0.000217661	0.000585353	-6.60063e-06	-0.0281122	0.00044091	9.23804e-05	-0.000330724
-0.026192	-0.00277005	-0.0931629	0.0408807	0.00073877	-0.00156734	2.99261e-05	0.00978808	0.0146981	-0.00176107	0.0178019	0.000677338	0.00236934	7.98363e-05	-0.00899078	0.00137122	0.000115217	-8.16166e-05	0.000903224	-0.00264601	0.000217661	0.000585353	-6.60063e-06	-0.0281122	0.00044091	9.23804e-05	-0.000330724
-0.026192	-0.00277005	-0.0931629	0.0408807	0.00073877	-0.00156734	2.99261e-05	0.00978808	0.0146981	-0.00176107	0.0178019	0.000677338	0.00236934	7.98363e-05	-0.00899078	0.00137122	0.000115217	-8.16166e-05	0.000903224	-0.00264601	0.000217661	0.000585353	-6.60063e-06	-0.0281122	0.00044091	9.23804e-05	-0.000330724
-0.0314509	-0.0107365	-0.0972076	0.0390362	0.000723025	-0.00156418	2.89688e-05	0.00942536	0.0136595	-0.0036217	0.0140711	0.000213458	0.00217958	7.98363e-05	-0.00899078	0.000922264	0.000115217	-8.16166e-05	0.000900627	-0.00282787	0.000217659	0.000595698	-6.60063e-06	-0.0297531	0.000438489	9.21008e-05	-0.000330724
-0.0314509	-0.0107365	-0.0972076	0.0390362	0.000723025	-0.00156418	2.89688e-05	0.00942536	0.0136595	-0.0036217	0.0140711	0.000213458	0.00217958	7.98363e-05	-0.00899078	0.000922264	0.000115217	-8.16166e-05	0.000900627	-0.00282787	0.000217659	0.000595698	-6.60063e-06	-0.0297531	0.000438489	9.21008e-05	-0.000330724
-0.0727676	-0.0269904	-0.0388999	0.0159392	0.0053341	-0.0023604	-0.000246649	-0.0695774	0.00681932	-0.00984877	-0.0131663	-0.000463927	0.00225282	-0.000198086	-0.00927548	0.000499118	5.56248e-05	5.25906e-05	0.000537129	0.000367949	0.000312165	0.000710799	8.25133e-05	-0.0553369	0.000588748	9.08766e-05	-0.000272869
-0.0727676	-0.0269904	-0.0388999	0.0159392	0.0053341	-0.0023604	-0.000246649	-0.0695774	0.00681932	-0.00984877	-0.0131663	-0.000463927	0.00225282	-0.000198086	-0.00927548	0.000499118	5.56248e-05	5.25906e-05	0.000537129	0.000367949	0.000312165	0.000710799	8.25133e-05	-0.0553369	0.000588748	9.08766e-05	-0.000272869
-0.0727676	-0.0269904	-0.0388999	0.0159392	0.0053341	-0.0023604	-0.000246649	-0.0695774	0.00681932	-0.00984877	-0.0131663	-0.000463927	0.00225282	-0.000198086	-0.00927548	0.000499118	5.56248e-05	5.25906e-05	0.000537129	0.000367949	0.000312165	0.000710799	8.25133e-05	-0.0553369	0.000588748	9.08766e-05	-0.000272869
-0.0727676	-0.0269904	-0.0388999	0.0159392	0.0053341	-0.0023604	-0.000246649	-0.0695774	0.00681932	-0.00984877	-0.0131663	-0.000463927	0.00225282	-0.000198086	-0.00927548	0.000499118	5.56248e-05	5.25906e-05	0.000537129	0.000367949	0.000312165	0.000710799	8.25133e-05	-0.0553369	0.000588748	9.08766e-05	-0.000272869
-0.0778143	-0.0338063	-0.0422804	0.0147059	0.00532198	-0.00237159	-0.000251683	-0.0720031	0.00631671	-0.0106916	-0.0140816	-0.000494548	0.00225563	-0.000256519	-0.00931686	0.000516817	5.49254e-05	5.25906e-05	0.000534252	0.000352431	0.000310868	0.000710079	8.14896e-05	-0.0575357	0.000588895	9.08766e-05	-0.00028888
-0.0778143	-0.0338063	-0.0422804	0.0147059	0.00532198	-0.00237159	-0.000251683	-0.0720031	0.00631671	-0.0106916	-0.0140816	-0.000494548	0.00225563	-0.000256519	-0.00931686	0.000516817	5.49254e-05	5.25906e-05	0.000534252	0.000352431	0.000310868	0.000710079	8.14896e-05	-0.0575357	0.000588895	9.08766e-05	-0.00028888
-0.0778143	-0.0338063	-0.0422804	0.0147059	0.00532198	-0.00237159	-0.000251683	-0.0720031	0.00631671	-0.0106916	-0.0140816	-0.000494548	0.00225563	-0.000256519	-0.00931686	0.000516817	5.49254e-05	5.25906e-05	0.000534252	0.000352431	0.000310868	0.000710079	8.14896e-05	-0.0575357	0.000588895	9.08766e-05	-0.00028888
-0.0778143	-0.0338063	-0.0422804	0.0147059	0.00532198	-0.00237159	-0.000251683	-0.0720031	0.00631671	-0.0106916	-0.0140816	-0.000494548	0.00225563	-0.000256519	-0.00931686	0.000516817	5.49254e-05	5.25906e-05	0.000534252	0.000352431	0.000310868	0.000710079	8.14896e-05	-0.0575357	0.000588895	9.08766e-05	-0.00028888
-0.0778143	-0.0338063	-0.0422804	0.0147059	0.00532198	-0.00237159	-0.000251683	-0.0720031	0.00631671	-0.0106916	-0.0140816	-0.000494548	0.00225563	-0.000256519	-0.00931686	0.000516817	5.49254e-05	5.25906e-05	0.000534252	0.000352431	0.000310868	0.000710079	8.14896e-05	-0.0575357	0.000588895	9.08766e-05	-0.00028888
-0.0778143	-0.0338063	-0.0422804	0.0147059	0.00532198	-0.00237159	-0.000251683	-0.0720031	0.00631671	-0.0106916	-0.0140816	-0.000494548	0.00225563	-0.000256519	-0.00931686	0.000516817	5.49254e-05	5.25906e-05	0.000534252	0.000352431	0.000310868	0.000710079	8.14896e-05	-0.0575357	0.000588895	9.08766e-05	-0.00028888
-0.0598404	-0.025977	-0.0418085	0.0180049	0.0046269	-0.00237582	-0.000141141	0.00582363	-0.0795875	-0.00851334	-0.0110379	-0.000423823	0.0021506	3.45045e-05	-0.00850976	0.000177349	9.10265e-05	1.10269e-05	0.000739945	-0.000602113	0.00043979	0.00112046	3.80453e-05	-0.0609788	0.000394445	0.000119697	-0.0005093
-0.0598404	-0.025977	-0.0418085	0.0180049	0.0046269	-0.00237582	-0.000141141	0.00582363	-0.0795875	-0.00851334	-0.0110379	-0.000423823	0.0021506	3.45045e-05	-0.00850976	0.000177349	9.10265e-05	1.10269e-05	0.000739945	-0.000602113	0.00043979	0.00112046	3.80453e-05	-0.0609788	0.000394445	0.000119697	-0.0005093
-0.0598404	-0.025977	-0.0418085	0.0180049	0.0046269	-0.00237582	-0.000141141	0.00582363	-0.0795875	-0.00851334	-0.0110379	-0.000423823	0.0021506	3.45045e-05	-0.00850976	0.000177349	9.10265e-05	1.10269e-05	0.000739945	-0.000602113	0.00043979	0.00112046	3.80453e-05	-0.0609788	0.000394445	0.000119697	-0.0005093
-0.0621391	-0.0307337	-0.0442234	0.0169332	0.0046269	-0.00238833	-0.000166122	0.00554708	-0.0814197	-0.00902929	-0.0115827	-0.000448222	0.0021506	3.45045e-05	-0.00851433	0.000177349	9.10265e-05	1.10269e-05	0.000740026	-0.000605907	0.000439832	0.00112046	3.80453e-05	-0.0628671	0.000394516	0.000119746	-0.0005093
-0.0630961	-0.0333537	-0.0454277	0.0164025	0.00461541	-0.00239083	-0.000169924	0.00542214	-0.0820238	-0.00931506	-0.0113645	-0.000441029	0.00215059	3.48549e-05	-0.00852395	0.000159373	9.08425e-05	1.10269e-05	0.000740071	-0.0006072	0.000439869	0.00112046	3.80453e-05	-0.0637013	0.000393481	0.000119746	-0.000513281
-0.0630961	-0.0333537	-0.0454277	0.0164025	0.00461541	-0.00239083	-0.000169924	0.00542214	-0.0820238	-0.00931506	-0.0113645	-0.000441029	0.00215059	3.48549e-05	-0.00852395	0.000159373	9.08425e-05	1.10269e-05	0.000740071	-0.0006072	0.000439869	0.00112046	3.80453e-05	-0.0637013	0.000393481	0.000119746	-0.000513281
-0.0630961	-0.0333537	-0.0454277	0.0164025	0.00461541	-0.00239083	-0.000169924	0.00542214	-0.0820238	-0.00931506	-0.0113645	-0.000441029	0.00215059	3.48549e-05	-0.00852395	0.000159373	9.08425e-05	1.10269e-05	0.000740071	-0.0006072	0.000439869	0.00112046	3.80453e-05	-0.0637013	0.000393481	0.000119746	-0.000513281
-0.0630961	-0.0333537	-0.0454277	0.0164025	0.00461541	-0.00239083	-0.000169924	0.00542214	-0.0820238	-0.00931506	-0.0113645	-0.000441029	0.00215059	3.48549e-05	-0.00852395	0.000159373	9.08425e-05	1.10269e-05	0.000740071	-0.0006072	0.000439869	0.00112046	3.80453e-05	-0.0637013	0.000393481	0.000119746	-0.000513281
-0.0630961	-0.0333537	-0.0454277	0.0164025	0.00461541	-0.00239083	-0.000169924	0.00542214	-0.0820238	-0.00931506	-0.0113645	-0.000441029	0.00215059	3.48549e-05	-0.00852395	0.000159373	9.08425e-05	1.10269e-05	0.000740071	-0.0006072	0.000439869	0.00112046	3.80453e-05	-0.0637013	0.000393481	0.000119746	-0.000513281
-0.0630961	-0.0333537	-0.0454277	0.0164025	0.00461541	-0.00239083	-0.000169924	0.00542214	-0.0820238	-0.00931506	-0.0113645	-0.000441029	0.00215059	3.48549e-05	-0.00852395	0.000159373	9.08425e-05	1.10269e-05	0.000740071	-0.0006072	0.000439869	0.00112046	3.80453e-05	-0.0637013	0.000393481	0.000119746	-0.000513281
-0.0726236	-0.0221526	-0.0975033	0.035729	0.00154142	-0.00208807	-5.55014e-05	0.0132515	0.0129463	0.0260404	-0.00681923	3.0362e-05	0.00285319	-0.000226245	-0.00942658	0.000673495	0.000149356	0.000143746	0.000726834	-0.000259588	0.000479219	0.000387118	4.22422e-05	-0.0592368	0.000339997	5.34232e-05	-0.000229886
-0.0726236	-0.0221526	-0.0975033	0.035729	0.00154142	-0.00208807	-5.55014e-05	0.0132515	0.0129463	0.0260404	-0.00681923	3.0362e-05	0.00285319	-0.000226245	-0.00942658	0.000673495	0.000149356	0.000143746	0.000726834	-0.000259588	0.000479219	0.000387118	4.22422e-05	-0.0592368	0.000339997	5.34232e-05	-0.000229886
-0.0726236	-0.0221526	-0.0975033	0.035729	0.00154142	-0.00208807	-5.55014e-05	0.0132515	0.0129463	0.0260404	-0.00681923	3.0362e-05	0.00285319	-0.000226245	-0.00942658	0.000673495	0.000149356	0.000143746	0.000726834	-0.000259588	0.000479219	0.000387118	4.22422e-05	-0.0592368	0.000339997	5.34232e-05	-0.000229886
-0.0582586	-0.00195755	-0.0870664	0.0403543	0.00161844	-0.00205777	3.68408e-07	0.0146503	0.0144369	0.0341579	-0.00465039	0.000435718	0.0030725	-0.000185451	-0.00939422	0.00072556	0.000149356	0.00014398	0.000726834	-0.000259509	0.000479219	0.000387118	4.22422e-05	-0.0513127	0.000339997	5.34232e-05	-0.000229886
-0.0667818	-0.0137334	-0.0930091	0.0378277	0.00157027	-0.00208931	-3.56208e-05	0.013743	0.0134671	0.0299056	-0.00604289	0.000143818	0.00304483	-0.000198378	-0.00943634	0.000689428	0.000147844	0.00014398	0.000727158	-0.000265956	0.000480045	0.000390828	4.58237e-05	-0.0558059	0.000339998	5.34232e-05	-0.000249243
-0.0667818	-0.0137334	-0.0930091	0.0378277	0.00157027	-0.00208931	-3.56208e-05	0.013743	0.0134671	0.0299056	-0.00604289	0.000143818	0.00304483	-0.000198378	-0.00943634	0.000689428	0.000147844	0.00014398	0.000727158	-0.000265956	0.000480045	0.000390828	4.58237e-05	-0.0558059	0.000339998	5.34232e-05	-0.000249243
-0.0667818	-0.0137334	-0.0930091	0.0378277	0.00157027	-0.00208931	-3.56208e-05	0.013743	0.0134671	0.0299056	-0.00604289	0.000143818	0.00304483	-0.000198378	-0.00943634	0.000689428	0.000147844	0.00014398	0.000727158	-0.000265956	0.000480045	0.000390828	4.58237e-05	-0.0558059	0.000339998	5.34232e-05	-0.000249243
-0.0667818	-0.0137334	-0.0930091	0.0378277	0.00157027	-0.00208931	-3.56208e-05	0.013743	0.0134671	0.0299056	-0.00604289	0.000143818	0.00304483	-0.000198378	-0.00943634	0.000689428	0.000147844	0.00014398	0.000727158	-0.000265956	0.000480045	0.000390828	4.58237e-05	-0.0558059	0.000339998	5.34232e-05	-0.000249243
-0.0667818	-0.0137334	-0.0930091	0.0378277	0.00157027	-0.00208931	-3.56208e-05	0.013743	0.0134671	0.0299056	-0.00604289	0.000143818	0.00304483	-0.000198378	-0.00943634	0.000689428	0.000147844	0.00014398	0.000727158	-0.000265956	0.000480045	0.000390828	4.58237e-05	-0.0558059	0.000339998	5.34232e-05	-0.000249243
-0.0667818	-0.0137334	-0.0930091	0.0378277	0.00157027	-0.00208931	-3.56208e-05	0.013743	0.0134671	0.0299056	-0.00604289	0.000143818	0.00304483	-0.000198378	-0.00943634	0.000689428	0.000147844	0.00014398	0.000727158	-0.000265956	0.000480045	0.000390828	4.58237e-05	-0.0558059	0.000339998	5.34232e-05	-0.000249243
-0.0611213	-0.000855246	-0.0853735	0.0389433	0.00151683	-0.00194575	-4.03775e-05	0.0142062	0.0139709	-0.00222879	0.038734	0.000154938	0.00313186	-0.000123381	-0.00927574	0.000559796	0.00013997	0.000175624	0.000716247	-0.000240306	0.000424644	0.000396854	3.75183e-05	-0.0555831	0.000318261	5.84742e-05	-0.000263737
-0.0611213	-0.000855246	-0.0853735	0.0389433	0.00151683	-0.00194575	-4.03775e-05	0.0142062	0.0139709	-0.00222879	0.038734	0.000154938	0.00313186	-0.000123381	-0.00927574	0.000559796	0.00013997	0.000175624	0.000716247	-0.000240306	0.000424644	0.000396854	3.75183e-05	-0.0555831	0.000318261	5.84742e-05	-0.000263737
-0.0611213	-0.000855246	-0.0853735	0.0389433	0.00151683	-0.00194575	-4.03775e-05	0.0142062	0.0139709	-0.00222879	0.038734	0.000154938	0.00313186	-0.000123381	-0.00927574	0.000559796	0.00013997	0.000175624	0.000716247	-0.000240306	0.000424644	0.000396854	3.75183e-05	-0.0555831	0.000318261	5.84742e-05	-0.000263737
-0.05881	0.00242521	-0.083793	0.0396865	0.00155706	-0.00197872	-9.50609e-06	0.014393	0.0141635	-0.0021143	0.0402088	0.000322905	0.00321277	-0.000122049	-0.00926484	0.000562011	0.000138217	0.000175624	0.000718385	-0.000245161	0.0004261	0.000406311	4.02048e-05	-0.0542982	0.000318269	5.84742e-05	-0.000269013
-0.0651835	-0.00598186	-0.0881043	0.0377451	0.00151537	-0.00199825	-4.59203e-05	0.0138782	0.0136714	-0.00261017	0.035221	6.16306e-05	0.00299713	-0.000130045	-0.00928089	0.000529866	0.000138846	0.000175624	0.000718102	-0.000244558	0.000426087	0.000406544	4.04131e-05	-0.0576448	0.000318074	7.38641e-05	-0.00027137
-0.0651835	-0.00598186	-0.0881043	0.0377451	0.00151537	-0.00199825	-4.59203e-05	0.0138782	0.0136714	-0.00261017	0.035221	6.16306e-05	0.00299713	-0.000130045	-0.00928089	0.000529866	0.000138846	0.000175624	0.000718102	-0.000244558	0.000426087	0.000406544	4.04131e-05	-0.0576448	0.000318074	7.38641e-05	-0.00027137
-0.0651835	-0.00598186	-0.0881043	0.0377451	0.00151537	-0.00199825	-4.59203e-05	0.0138782	0.0136714	-0.00261017	0.035221	6.16306e-05	0.00299713	-0.000130045	-0.00928089	0.000529866	0.000138846	0.000175624	0.000718102	-0.000244558	0.000426087	0.000406544	4.04131e-05	-0.0576448	0.000318074	7.38641e-05	-0.00027137
-0.0651835	-0.00598186	-0.0881043	0.0377451	0.00151537	-0.00199825	-4.59203e-05	0.0138782	0.0136714	-0.00261017	0.035221	6.16306e-05	0.00299713	-0.000130045	-0.00928089	0.000529866	0.000138846	0.000175624	0.000718102	-0.000244558	0.000426087	0.000406544	4.04131e-05	-0.0576448	0.000318074	7.38641e-05	-0.00027137
-0.0651835	-0.00598186	-0.0881043	0.0377451	0.00151537	-0.00199825	-4.59203e-05	0.0138782	0.0136714	-0.00261017	0.035221	6.16306e-05	0.00299713	-0.000130045	-0.00928089	0.000529866	0.000138846	0.000175624	0.000718102	-0.000244558	0.000426087	0.000406544	4.04131e-05	-0.0576448	0.000318074	7.38641e-05	-0.00027137
-0.0651835	-0.00598186	-0.0881043	0.0377451	0.00151537	-0.00199825	-4.59203e-05	0.0138782	0.0136714	-0.00261017	0.035221	6.16306e-05	0.00299713	-0.000130045	-0.00928089	0.000529866	0.000138846	0.000175624	0.000718102	-0.000244558	0.000426087	0.000406544	4.04131e-05	-0.0576448	0.000318074	7.38641e-05	-0.00027137
-0.0845194	-0.054209	-0.0488509	0.0110592	0.00544145	-0.00213172	0.000128536	-0.0781655	0.00635564	-0.0106699	-0.0119417	-0.000685576	0.00237595	-0.000260859	-0.0089113	0.000416811	5.52273e-05	3.28616e-05	0.000569792	0.00048905	0.000293081	0.000697056	9.20536e-05	-0.0652542	0.000597473	8.1236e-05	-0.00029258
-0.0757759	-0.0392297	-0.0413485	0.0145278	0.00544145	-0.00210987	0.000128536	-0.0726096	0.00680288	-0.0089783	-0.010119	-0.000653641	0.002376	-0.000228139	-0.00892586	0.000426888	5.52415e-05	3.28616e-05	0.000569792	0.000518079	0.000293081	0.000697056	9.20671e-05	-0.0594166	0.000597473	8.1236e-05	-0.00029258
-0.0757759	-0.0392297	-0.0413485	0.0145278	0.00544145	-0.00210987	0.000128536	-0.0726096	0.00680288	-0.0089783	-0.010119	-0.000653641	0.002376	-0.000228139	-0.00892586	0.000426888	5.52415e-05	3.28616e-05	0.000569792	0.000518079	0.000293081	0.000697056	9.20671e-05	-0.0594166	0.000597473	8.1236e-05	-0.00029258
-0.0757759	-0.0392297	-0.0413485	0.0145278	0.00544145	-0.00210987	0.000128536	-0.0726096	0.00680288	-0.0089783	-0.010119	-0.000653641	0.002376	-0.000228139	-0.00892586	0.000426888	5.52415e-05	3.28616e-05	0.000569792	0.000518079	0.000293081	0.000697056	9.20671e-05	-0.0594166	0.000597473	8.1236e-05	-0.00029258
-0.0702557	-0.029789	-0.0365037	0.0166665	0.00544145	-0.00210376	0.000128536	-0.069585	0.0074726	-0.00782198	-0.0088496	-0.000640195	0.00237663	-0.000187893	-0.00895012	0.000456888	5.53922e-05	3.28616e-05	0.000569792	0.000535415	0.000292682	0.000697056	9.20886e-05	-0.0559233	0.000597694	8.17178e-05	-0.000292517
-0.0702557	-0.029789	-0.0365037	0.0166665	0.00544145	-0.00210376	0.000128536	-0.069585	0.0074726	-0.00782198	-0.0088496	-0.000640195	0.00237663	-0.000187893	-0.00895012	0.000456888	5.53922e-05	3.28616e-05	0.000569792	0.000535415	0.000292682	0.000697056	9.20886e-05	-0.0559233	0.000597694	8.17178e-05	-0.000292517
-0.0702557	-0.029789	-0.0365037	0.0166665	0.00544145	-0.00210376	0.000128536	-0.069585	0.0074726	-0.00782198	-0.0088496	-0.000640195	0.00237663	-0.000187893	-0.00895012	0.000456888	5.53922e-05	3.28616e-05	0.000569792	0.000535415	0.000292682	0.000697056	9.20886e-05	-0.0559233	0.000597694	8.17178e-05	-0.000292517
-0.0702557	-0.029789	-0.0365037	0.0166665	0.00544145	-0.00210376	0.000128536	-0.069585	0.0074726	-0.00782198	-0.0088496	-0.000640195	0.00237663	-0.000187893	-0.00895012	0.000456888	5.53922e-05	3.28616e-05	0.000569792	0.000535415	0.000292682	0.000697056	9.20886e-05	-0.0559233	0.000597694	8.17178e-05	-0.000292517
-0.0702557	-0.029789	-0.0365037	0.0166665	0.00544145	-0.00210376	0.000128536	-0.069585	0.0074726	-0.00782198	-0.0088496	-0.000640195	0.00237663	-0.000187893	-0.00895012	0.000456888	5.53922e-05	3.28616e-05	0.000569792	0.000535415	0.000292682	0.000697056	9.20886e-05	-0.0559233	0.000597694	8.17178e-05	-0.000292517
-0.0702557	-0.029789	-0.0365037	0.0166665	0.00544145	-0.00210376	0.000128536	-0.069585	0.0074726	-0.00782198	-0.0088496	-0.000640195	0.00237663	-0.000187893	-0.00895012	0.000456888	5.53922e-05	3.28616e-05	0.000569792	0.000535415	0.000292682	0.000697056	9.20886e-05	-0.0559233	0.000597694	8.17178e-05	-0.000292517
-0.0685529	-0.0286148	-0.0489607	0.0183701	0.00484811	-0.00220859	-3.9162e-05	0.00748724	-0.0719858	-0.00856658	-0.0117937	-0.00058846	0.00223047	-3.29406e-05	-0.00855136	0.000221684	9.06041e-05	5.75654e-05	0.000700207	-0.000504462	0.000376436	0.00107985	5.6416e-05	-0.0507135	0.000372839	0.000129381	-0.000436075
-0.0685529	-0.0286148	-0.0489607	0.0183701	0.00484811	-0.00220859	-3.9162e-05	0.00748724	-0.0719858	-0.00856658	-0.0117937	-0.00058846	0.00223047	-3.29406e-05	-0.00855136	0.000221684	9.06041e-05	5.75654e-05	0.000700207	-0.000504462	0.000376436	0.00107985	5.6416e-05	-0.0507135	0.000372839	0.000129381	-0.000436075
-0.0685529	-0.0286148	-0.0489607	0.0183701	0.00484811	-0.00220859	-3.9162e-05	0.00748724	-0.0719858	-0.00856658	-0.0117937	-0.00058846	0.00223047	-3.29406e-05	-0.00855136	0.000221684	9.06041e-05	5.75654e-05	0.000700207	-0.000504462	0.000376436	0.00107985	5.6416e-05	-0.0507135	0.000372839	0.000129381	-0.000436075
-0.0685529	-0.0286148	-0.0489607	0.0183701	0.00484811	-0.00220859	-3.9162e-05	0.00748724	-0.0719858	-0.00856658	-0.0117937	-0.00058846	0.00223047	-3.29406e-05	-0.00855136	0.000221684	9.06041e-05	5.75654e-05	0.000700207	-0.000504462	0.000376436	0.00107985	5.6416e-05	-0.0507135	0.000372839	0.000129381	-0.000436075
-0.073016	-0.0331632	-0.0511857	0.0173488	0.00484093	-0.00224167	-9.98212e-05	0.00716194	-0.0731622	-0.00919805	-0.0124747	-0.000584738	0.00223045	-2.91078e-05	-0.00856725	0.000241958	9.0577e-05	5.75654e-05	0.000699888	-0.000498273	0.000376157	0.00107984	5.6416e-05	-0.0526104	0.000368299	0.000129048	-0.000438664
-0.073016	-0.0331632	-0.0511857	0.0173488	0.00484093	-0.00224167	-9.98212e-05	0.00716194	-0.0731622	-0.00919805	-0.0124747	-0.000584738	0.00223045	-2.91078e-05	-0.00856725	0.000241958	9.0577e-05	5.75654e-05	0.000699888	-0.000498273	0.000376157	0.00107984	5.6416e-05	-0.0526104	0.000368299	0.000129048	-0.000438664
-0.073016	-0.0331632	-0.0511857	0.0173488	0.00484093	-0.00224167	-9.98212e-05	0.00716194	-0.0731622	-0.00919805	-0.0124747	-0.000584738	0.00223045	-2.91078e-05	-0.00856725	0.000241958	9.0577e-05	5.75654e-05	0.000699888	-0.000498273	0.000376157	0.00107984	5.6416e-05	-0.0526104	0.000368299	0.000129048	-0.000438664
-0.073016	-0.0331632	-0.0511857	0.0173488	0.00484093	-0.00224167	-9.98212e-05	0.00716194	-0.0731622	-0.00919805	-0.0124747	-0.000584738	0.00223045	-2.91078e-05	-0.00856725	0.000241958	9.0577e-05	5.75654e-05	0.000699888	-0.000498273	0.000376157	0.00107984	5.6416e-05	-0.0526104	0.000368299	0.000129048	-0.000438664
-0.073016	-0.0331632	-0.0511857	0.0173488	0.00484093	-0.00224167	-9.98212e-05	0.00716194	-0.0731622	-0.00919805	-0.0124747	-0.000584738	0.00223045	-2.91078e-05	-0.00856725	0.000241958	9.0577e-05	5.75654e-05	0.000699888	-0.000498273	0.000376157	0.00107984	5.6416e-05	-0.0526104	0.000368299	0.000129048	-0.000438664
-0.068576	-0.0239931	-0.0467824	0.019283	0.0048669	-0.00219571	-2.06854e-05	0.00788078	-0.0709707	-0.00799387	-0.0119978	-0.000553147	0.00225858	-2.21296e-05	-0.00854682	0.000249264	9.06422e-05	5.73102e-05	0.00070057	-0.000499069	0.000376522	0.00107985	5.6416e-05	-0.0490079	0.000373556	0.000129433	-0.000430809
-0.0699738	-0.0275445	-0.097411	0.0442381	0.00265991	-0.00200691	0.000184576	0.0117612	0.0135724	0.0163662	-0.00626907	-0.000365687	0.00224444	-0.000384625	-0.00930857	0.000769608	0.000146532	0.000133207	0.000559267	8.96253e-05	0.000382586	0.000466	8.34994e-05	-0.0666926	0.00031672	8.35801e-05	-0.000269404
-0.0592375	-0.0132242	-0.0898309	0.0475899	0.00265991	-0.00200737	0.000184387	0.0125763	0.0144709	0.0233225	-0.00516782	-0.000212513	0.00222569	-0.000336915	-0.00930737	0.000831152	0.000146532	0.000132485	0.000559176	8.7131e-05	0.000382586	0.000466	8.34994e-05	-0.0609223	0.000316613	8.35801e-05	-0.000269482
-0.0592375	-0.0132242	-0.0898309	0.0475899	0.00265991	-0.00200737	0.000184387	0.0125763	0.0144709	0.0233225	-0.00516782	-0.000212513	0.00222569	-0.000336915	-0.00930737	0.000831152	0.000146532	0.000132485	0.000559176	8.7131e-05	0.000382586	0.000466	8.34994e-05	-0.0609223	0.000316613	8.35801e-05	-0.000269482
-0.0592375	-0.0132242	-0.0898309	0.0475899	0.00265991	-0.00200737	0.000184387	0.0125763	0.0144709	0.0233225	-0.00516782	-0.000212513	0.00222569	-0.000336915	-0.00930737	0.000831152	0.000146532	0.000132485	0.000559176	8.7131e-05	0.000382586	0.000466	8.34994e-05	-0.0609223	0.000316613	8.35801e-05	-0.000269482
-0.0592375	-0.0132242	-0.0898309	0.0475899	0.00265991	-0.00200737	0.000184387	0.0125763	0.0144709	0.0233225	-0.00516782	-0.000212513	0.00222569	-0.000336915	-0.00930737	0.000831152	0.000146532	0.000132485	0.000559176	8.7131e-05	0.000382586	0.000466	8.34994e-05	-0.0609223	0.000316613	8.35801e-05	-0.000269482
-0.0592375	-0.0132242	-0.0898309	0.0475899	0.00265991	-0.00200737	0.000184387	0.0125763	0.0144709	0.0233225	-0.00516782	-0.000212513	0.00222569	-0.000336915	-0.00930737	0.000831152	0.000146532	0.000132485	0.000559176	8.7131e-05	0.000382586	0.000466	8.34994e-05	-0.0609223	0.000316613	8.35801e-05	-0.000269482
-0.0592375	-0.0132242	-0.0898309	0.0475899	0.00265991	-0.00200737	0.000184387	0.0125763	0.0144709	0.0233225	-0.00516782	-0.000212513	0.00222569	-0.000336915	-0.00930737	0.000831152	0.000146532	0.000132485	0.000559176	8.7131e-05	0.000382586	0.000466	8.34994e-05	-0.0609223	0.000316613	8.35801e-05	-0.000269482
-0.0592375	-0.0132242	-0.0898309	0.0475899	0.00265991	-0.00200737	0.000184387	0.0125763	0.0144709	0.0233225	-0.00516782	-0.000212513	0.00222569	-0.000336915	-0.00930737	0.000831152	0.000146532	0.000132485	0.000559176	8.7131e-05	0.000382586	0.000466	8.34994e-05	-0.0609223	0.000316613	8.35801e-05	-0.000269482
-0.0592375	-0.0132242	-0.0898309	0.0475899	0.00265991	-0.00200737	0.000184387	0.0125763	0.0144709	0.0233225	-0.00516782	-0.000212513	0.00222569	-0.000336915	-0.00930737	0.000831152	0.000146532	0.000132485	0.000559176	8.7131e-05	0.000382586	0.000466	8.34994e-05	-0.0609223	0.000316613	8.35801e-05	-0.000269482
-0.0683557	-0.0232326	-0.0951048	0.0451624	0.00266223	-0.00204246	0.000185101	0.0118238	0.0137655	0.0180959	-0.00673943	-0.000333711	0.00196546	-0.000355612	-0.00932175	0.000844736	0.000146636	0.000151386	0.000560006	8.74471e-05	0.000384762	0.000443353	8.34994e-05	-0.0650018	0.000317102	8.35801e-05	-0.000269482
-0.055082	-0.00171843	-0.0841986	0.0505915	0.00264353	-0.00196722	0.000175177	0.0129552	0.0148644	-0.00150428	0.0312859	0.000182873	0.0023703	-0.000303553	-0.00912287	0.000717038	0.000149686	0.000182687	0.000565494	1.42077e-05	0.000424941	0.000463528	4.11787e-05	-0.0568398	0.000316145	8.37778e-05	-0.000244627
-0.0563249	-0.00814978	-0.0870473	0.049228	0.00264291	-0.0019827	0.000165222	0.0127776	0.0148558	-0.00179752	0.0273623	0.000143019	0.00225487	-0.000261437	-0.00913663	0.000713666	0.000148142	0.000182254	0.000559987	1.38272e-05	0.000422916	0.000479435	4.11787e-05	-0.0593219	0.000309644	8.37778e-05	-0.000249405
-0.0563249	-0.00814978	-0.0870473	0.049228	0.00264291	-0.0019827	0.000165222	0.0127776	0.0148558	-0.00179752	0.0273623	0.000143019	0.00225487	-0.000261437	-0.00913663	0.000713666	0.000148142	0.000182254	0.000559987	1.38272e-05	0.000422916	0.000479435	4.11787e-05	-0.0593219	0.000309644	8.37778e-05	-0.000249405
-0.0563249	-0.00814978	-0.0870473	0.049228	0.00264291	-0.0019827	0.000165222	0.0127776	0.0148558	-0.00179752	0.0273623	0.000143019	0.00225487	-0.000261437	-0.00913663	0.000713666	0.000148142	0.000182254	0.000559987	1.38272e-05	0.000422916	0.000479435	4.11787e-05	-0.0593219	0.000309644	8.37778e-05	-0.000249405
-0.0571469	-0.00964215	-0.0875627	0.0489088	0.00264505	-0.002007	0.000165186	0.0126778	0.0146858	-0.00187598	0.0269165	0.000156602	0.00233076	-0.000266834	-0.00911159	0.000706913	0.000150476	0.000182127	0.000559532	1.37482e-05	0.000422058	0.000479435	4.11787e-05	-0.0600111	0.000309644	8.37778e-05	-0.000249851
-0.0571469	-0.00964215	-0.0875627	0.0489088	0.00264505	-0.002007	0.000165186	0.0126778	0.0146858	-0.00187598	0.0269165	0.000156602	0.00233076	-0.000266834	-0.00911159	0.000706913	0.000150476	0.000182127	0.000559532	1.37482e-05	0.000422058	0.000479435	4.11787e-05	-0.0600111	0.000309644	8.37778e-05	-0.000249851
-0.0571469	-0.00964215	-0.0875627	0.0489088	0.00264505	-0.002007	0.000165186	0.0126778	0.0146858	-0.00187598	0.0269165	0.000156602	0.00233076	-0.000266834	-0.00911159	0.000706913	0.000150476	0.000182127	0.000559532	1.37482e-05	0.000422058	0.000479435	4.11787e-05	-0.0600111	0.000309644	8.37778e-05	-0.000249851
-0.0571469	-0.00964215	-0.0875627	0.0489088	0.00264505	-0.002007	0.000165186	0.0126778	0.0146858	-0.00187598	0.0269165	0.000156602	0.00233076	-0.000266834	-0.00911159	0.000706913	0.000150476	0.000182127	0.000559532	1.37482e-05	0.000422058	0.000479435	4.11787e-05	-0.0600111	0.000309644	8.37778e-05	-0.000249851
-0.0571469	-0.00964215	-0.0875627	0.0489088	0.00264505	-0.002007	0.000165186	0.0126778	0.0146858	-0.00187598	0.0269165	0.000156602	0.00233076	-0.000266834	-0.00911159	0.000706913	0.000150476	0.000182127	0.000559532	1.37482e-05	0.000422058	0.000479435	4.11787e-05	-0.0600111	0.000309644	8.37778e-05	-0.000249851
-0.0681268	-0.0219392	-0.0939157	0.0460018	0.00264505	-0.00202544	0.000165169	0.011939	0.0139529	-0.00237937	0.0212484	-0.000167123	0.00161328	-0.000262712	-0.00910448	0.000706429	0.000150422	0.000182151	0.000559532	1.37627e-05	0.000422058	0.000479435	4.11787e-05	-0.0648455	0.000309644	8.37778e-05	-0.00025039
0.0248505	0.0101571	-0.103278	0.0392369	0.00245912	-0.00141488	-0.000178293	-0.0417229	0.00659872	-0.00885214	-0.00919398	-0.000327712	0.00210916	1.06287e-05	-0.00930216	0.00157853	5.35293e-05	-0.000189853	0.000792835	-0.000502885	0.000356889	0.000595187	8.14958e-05	-0.00044484	0.00108857	0.000177787	-0.000366085
0.0248505	0.0101571	-0.103278	0.0392369	0.00245912	-0.00141488	-0.000178293	-0.0417229	0.00659872	-0.00885214	-0.00919398	-0.000327712	0.00210916	1.06287e-05	-0.00930216	0.00157853	5.35293e-05	-0.000189853	0.000792835	-0.000502885	0.000356889	0.000595187	8.14958e-05	-0.00044484	0.00108857	0.000177787	-0.000366085
0.0257992	0.0121084	-0.10223	0.039688	0.00245088	-0.00141714	-0.000180915	-0.0411541	0.00667563	-0.00857317	-0.00887974	-0.000327712	0.00210914	6.61399e-06	-0.00930462	0.00157576	5.35125e-05	-0.000189853	0.000792595	-0.00049918	0.000356666	0.00059412	8.14958e-05	0.000348422	0.00108836	0.000177657	-0.000365312
0.0257992	0.0121084	-0.10223	0.039688	0.00245088	-0.00141714	-0.000180915	-0.0411541	0.00667563	-0.00857317	-0.00887974	-0.000327712	0.00210914	6.61399e-06	-0.00930462	0.00157576	5.35125e-05	-0.000189853	0.000792595	-0.00049918	0.000356666	0.00059412	8.14958e-05	0.000348422	0.00108836	0.000177657	-0.000365312
0.0257992	0.0121084	-0.10223	0.039688	0.00245088	-0.00141714	-0.000180915	-0.0411541	0.00667563	-0.00857317	-0.00887974	-0.000327712	0.00210914	6.61399e-06	-0.00930462	0.00157576	5.35125e-05	-0.000189853	0.000792595	-0.00049918	0.000356666	0.00059412	8.14958e-05	0.000348422	0.00108836	0.000177657	-0.000365312
0.0257992	0.0121084	-0.10223	0.039688	0.00245088	-0.00141714	-0.000180915	-0.0411541	0.00667563	-0.00857317	-0.00887974	-0.000327712	0.00210914	6.61399e-06	-0.00930462	0.00157576	5.35125e-05	-0.000189853	0.000792595	-0.00049918	0.000356666	0.00059412	8.14958e-05	0.000348422	0.00108836	0.000177657	-0.000365312
0.0257992	0.0121084	-0.10223	0.039688	0.00245088	-0.00141714	-0.000180915	-0.0411541	0.00667563	-0.00857317	-0.00887974	-0.000327712	0.00210914	6.61399e-06	-0.00930462	0.00157576	5.35125e-05	-0.000189853	0.000792595	-0.00049918	0.000356666	0.00059412	8.14958e-05	0.000348422	0.00108836	0.000177657	-0.000365312
0.0257992	0.0121084	-0.10223	0.039688	0.00245088	-0.00141714	-0.000180915	-0.0411541	0.00667563	-0.00857317	-0.00887974	-0.000327712	0.00210914	6.61399e-06	-0.00930462	0.00157576	5.35125e-05	-0.000189853	0.000792595	-0.00049918	0.000356666	0.00059412	8.14958e-05	0.000348422	0.00108836	0.000177657	-0.000365312
0.0257992	0.0121084	-0.10223	0.039688	0.00245088	-0.00141714	-0.000180915	-0.0411541	0.00667563	-0.00857317	-0.00887974	-0.000327712	0.00210914	6.61399e-06	-0.00930462	0.00157576	5.35125e-05	-0.000189853	0.000792595	-0.00049918	0.000356666	0.00059412	8.14958e-05	0.000348422	0.00108836	0.000177657	-0.000365312
0.00692499	-0.0234304	-0.1201	0.0316919	0.00233141	-0.0014573	-0.000217517	-0.0521766	0.00562023	-0.0128077	-0.0133716	-0.000324124	0.00210927	-0.00019221	-0.00936538	0.00157346	5.34151e-05	-0.000189853	0.000791218	-0.000543299	0.000353047	0.000584136	8.14958e-05	-0.0120158	0.00108792	0.00017783	-0.00036701
0.0218366	-0.000815334	-0.104625	0.036157	0.00204825	-0.00147685	-0.000127624	0.0050985	-0.0523472	-0.0106671	-0.0107317	-0.000319075	0.00205929	-5.4346e-05	-0.00849741	0.00129625	8.79086e-05	-0.000111208	0.000957825	-0.000403305	0.000440927	0.00105093	5.63502e-05	-0.00667271	0.000529409	0.000256001	-0.000404379
0.0218366	-0.000815334	-0.104625	0.036157	0.00204825	-0.00147685	-0.000127624	0.0050985	-0.0523472	-0.0106671	-0.0107317	-0.000319075	0.00205929	-5.4346e-05	-0.00849741	0.00129625	8.79086e-05	-0.000111208	0.000957825	-0.000403305	0.000440927	0.00105093	5.63502e-05	-0.00667271	0.000529409	0.000256001	-0.000404379
0.0218366	-0.000815334	-0.104625	0.036157	0.00204825	-0.00147685	-0.000127624	0.0050985	-0.0523472	-0.0106671	-0.0107317	-0.000319075	0.00205929	-5.4346e-05	-0.00849741	0.00129625	8.79086e-05	-0.000111208	0.000957825	-0.000403305	0.000440927	0.00105093	5.63502e-05	-0.00667271	0.000529409	0.000256001	-0.000404379
0.0218366	-0.000815334	-0.104625	0.036157	0.00204825	-0.00147685	-0.000127624	0.0050985	-0.0523472	-0.0106671	-0.0107317	-0.000319075	0.00205929	-5.4346e-05	-0.00849741	0.00129625	8.79086e-05	-0.000111208	0.000957825	-0.000403305	0.000440927	0.00105093	5.63502e-05	-0.00667271	0.000529409	0.000256001	-0.000404379
0.0218366	-0.000815334	-0.104625	0.036157	0.00204825	-0.00147685	-0.000127624	0.0050985	-0.0523472	-0.0106671	-0.0107317	-0.000319075	0.00205929	-5.4346e-05	-0.00849741	0.00129625	8.79086e-05	-0.000111208	0.000957825	-0.000403305	0.000440927	0.00105093	5.63502e-05	-0.00667271	0.000529409	0.000256001	-0.000404379
0.0218366	-0.000815334	-0.104625	0.036157	0.00204825	-0.00147685	-0.000127624	0.0050985	-0.0523472	-0.0106671	-0.0107317	-0.000319075	0.00205929	-5.4346e-05	-0.00849741	0.00129625	8.79086e-05	-0.000111208	0.000957825	-0.000403305	0.000440927	0.00105093	5.63502e-05	-0.00667271	0.000529409	0.000256001	-0.000404379
0.0218366	-0.000815334	-0.104625	0.036157	0.00204825	-0.00147685	-0.000127624	0.0050985	-0.0523472	-0.0106671	-0.0107317	-0.000319075	0.00205929	-5.4346e-05	-0.00849741	0.00129625	8.79086e-05	-0.000111208	0.000957825	-0.000403305	0.000440927	0.00105093	5.63502e-05	-0.00667271	0.000529409	0.000256001	-0.000404379
0.0218366	-0.000815334	-0.104625	0.036157	0.00204825	-0.00147685	-0.000127624	0.0050985	-0.0523472	-0.0106671	-0.0107317	-0.000319075	0.00205929	-5.4346e-05	-0.00849741	0.00129625	8.79086e-05	-0.000111208	0.000957825	-0.000403305	0.000440927	0.00105093	5.63502e-05	-0.00667271	0.000529409	0.000256001	-0.000404379
0.0218366	-0.000815334	-0.104625	0.036157	0.00204825	-0.00147685	-0.000127624	0.0050985	-0.0523472	-0.0106671	-0.0107317	-0.000319075	0.00205929	-5.4346e-05	-0.00849741	0.00129625	8.79086e-05	-0.000111208	0.000957825	-0.000403305	0.000440927	0.00105093	5.63502e-05	-0.00667271	0.000529409	0.000256001	-0.000404379
0.030706	0.0136119	-0.0973302	0.0394705	0.00209105	-0.00142573	-3.42962e-05	0.00681737	-0.0461905	-0.00879885	-0.00908708	-0.000319075	0.00205929	-5.64467e-05	-0.00845074	0.00134383	8.79086e-05	-0.000111208	0.000957825	-0.000388635	0.000440927	0.00105093	5.63502e-05	-0.000965491	0.000529409	0.000256001	-0.00038953
0.0178704	0.0109865	-0.0778944	0.0538976	0.000993143	-0.00132165	-7.72233e-06	0.011784	0.0126873	0.0436144	-0.00262962	0.000521342	0.00297766	-0.000102344	-0.00929364	0.00159864	0.000134362	-3.08331e-05	0.00100118	-0.00011899	0.000532775	0.000375434	4.95808e-05	-0.0022742	0.000433657	0.000101863	-0.000303012
0.0178704	0.0109865	-0.0778944	0.0538976	0.000993143	-0.00132165	-7.72233e-06	0.011784	0.0126873	0.0436144	-0.00262962	0.000521342	0.00297766	-0.000102344	-0.00929364	0.00159864	0.000134362	-3.08331e-05	0.00100118	-0.00011899	0.000532775	0.000375434	4.95808e-05	-0.0022742	0.000433657	0.000101863	-0.000303012
0.00784616	-0.00507918	-0.0861946	0.0502	0.000988442	-0.00132062	5.8081e-07	0.0108833	0.0118149	0.0366947	-0.00405734	0.000419348	0.00295832	-0.000137737	-0.00929364	0.00157762	0.00013435	-3.08331e-05	0.0010008	-0.000126849	0.000532697	0.00037336	4.95808e-05	-0.00832097	0.000433535	0.000101844	-0.000304678
0.00784616	-0.00507918	-0.0861946	0.0502	0.000988442	-0.00132062	5.8081e-07	0.0108833	0.0118149	0.0366947	-0.00405734	0.000419348	0.00295832	-0.000137737	-0.00929364	0.00157762	0.00013435	-3.08331e-05	0.0010008	-0.000126849	0.000532697	0.00037336	4.95808e-05	-0.00832097	0.000433535	0.000101844	-0.000304678
0.00784616	-0.00507918	-0.0861946	0.0502	0.000988442	-0.00132062	5.8081e-07	0.0108833	0.0118149	0.0366947	-0.00405734	0.000419348	0.00295832	-0.000137737	-0.00929364	0.00157762	0.00013435	-3.08331e-05	0.0010008	-0.000126849	0.000532697	0.00037336	4.95808e-05	-0.00832097	0.000433535	0.000101844	-0.000304678
0.00784616	-0.00507918	-0.0861946	0.0502	0.000988442	-0.00132062	5.8081e-07	0.0108833	0.0118149	0.0366947	-0.00405734	0.000419348	0.00295832	-0.000137737	-0.00929364	0.00157762	0.00013435	-3.08331e-05	0.0010008	-0.000126849	0.000532697	0.00037336	4.95808e-05	-0.00832097	0.000433535	0.000101844	-0.000304678
0.00784616	-0.00507918	-0.0861946	0.0502	0.000988442	-0.00132062	5.8081e-07	0.0108833	0.0118149	0.0366947	-0.00405734	0.000419348	0.00295832	-0.000137737	-0.00929364	0.00157762	0.00013435	-3.08331e-05	0.0010008	-0.000126849	0.000532697	0.00037336	4.95808e-05	-0.00832097	0.000433535	0.000101844	-0.000304678
0.00784616	-0.00507918	-0.0861946	0.0502	0.000988442	-0.00132062	5.8081e-07	0.0108833	0.0118149	0.0366947	-0.00405734	0.000419348	0.00295832	-0.000137737	-0.00929364	0.00157762	0.00013435	-3.08331e-05	0.0010008	-0.000126849	0.000532697	0.00037336	4.95808e-05	-0.00832097	0.000433535	0.000101844	-0.000304678
0.00784616	-0.00507918	-0.0861946	0.0502	0.000988442	-0.00132062	5.8081e-07	0.0108833	0.0118149	0.0366947	-0.00405734	0.000419348	0.00295832	-0.000137737	-0.00929364	0.00157762	0.00013435	-3.08331e-05	0.0010008	-0.000126849	0.000532697	0.00037336	4.95808e-05	-0.00832097	0.000433535	0.000101844	-0.000304678
0.00784616	-0.00507918	-0.0861946	0.0502	0.000988442	-0.00132062	5.8081e-07	0.0108833	0.0118149	0.0366947	-0.00405734	0.000419348	0.00295832	-0.000137737	-0.00929364	0.00157762	0.00013435	-3.08331e-05	0.0010008	-0.000126849	0.000532697	0.00037336	4.95808e-05	-0.00832097	0.000433535	0.000101844	-0.000304678
0.002048	-0.0353253	-0.0948729	0.0560375	0.00132319	-0.00142342	0.000139742	0.0118896	0.0107273	-0.00328664	0.0310867	0.000104237	0.00208366	-3.40711e-05	-0.00850014	0.0013316	0.000133711	0.000129653	0.000779203	2.00294e-05	0.000359258	0.000445885	4.51271e-05	-0.0156338	0.000353328	0.000120516	-0.000300427
0.002048	-0.0353253	-0.0948729	0.0560375	0.00132319	-0.00142342	0.000139742	0.0118896	0.0107273	-0.00328664	0.0310867	0.000104237	0.00208366	-3.40711e-05	-0.00850014	0.0013316	0.000133711	0.000129653	0.000779203	2.00294e-05	0.000359258	0.000445885	4.51271e-05	-0.0156338	0.000353328	0.000120516	-0.000300427
-0.004984	-0.0530663	-0.103854	0.0513432	0.00129033	-0.00144038	0.000139742	0.011015	0.00958053	-0.00366172	0.0246589	3.36845e-05	0.00206678	-5.29118e-05	-0.00899358	0.001335	0.00013725	0.000154684	0.000779203	1.91155e-05	0.000359258	0.000445885	4.51271e-05	-0.023153	0.000353328	0.000120516	-0.000300427
-0.004984	-0.0530663	-0.103854	0.0513432	0.00129033	-0.00144038	0.000139742	0.011015	0.00958053	-0.00366172	0.0246589	3.36845e-05	0.00206678	-5.29118e-05	-0.00899358	0.001335	0.00013725	0.000154684	0.000779203	1.91155e-05	0.000359258	0.000445885	4.51271e-05	-0.023153	0.000353328	0.000120516	-0.000300427
-0.004984	-0.0530663	-0.103854	0.0513432	0.00129033	-0.00144038	0.000139742	0.011015	0.00958053	-0.00366172	0.0246589	3.36845e-05	0.00206678	-5.29118e-05	-0.00899358	0.001335	0.00013725	0.000154684	0.000779203	1.91155e-05	0.000359258	0.000445885	4.51271e-05	-0.023153	0.000353328	0.000120516	-0.000300427
-0.004984	-0.0530663	-0.103854	0.0513432	0.00129033	-0.00144038	0.000139742	0.011015	0.00958053	-0.00366172	0.0246589	3.36845e-05	0.00206678	-5.29118e-05	-0.00899358	0.001335	0.00013725	0.000154684	0.000779203	1.91155e-05	0.000359258	0.000445885	4.51271e-05	-0.023153	0.000353328	0.000120516	-0.000300427
-0.004984	-0.0530663	-0.103854	0.0513432	0.00129033	-0.00144038	0.000139742	0.011015	0.00958053	-0.00366172	0.0246589	3.36845e-05	0.00206678	-5.29118e-05	-0.00899358	0.001335	0.00013725	0.000154684	0.000779203	1.91155e-05	0.000359258	0.000445885	4.51271e-05	-0.023153	0.000353328	0.000120516	-0.000300427
-0.004984	-0.0530663	-0.103854	0.0513432	0.00129033	-0.00144038	0.000139742	0.011015	0.00958053	-0.00366172	0.0246589	3.36845e-05	0.00206678	-5.29118e-05	-0.00899358	0.001335	0.00013725	0.000154684	0.000779203	1.91155e-05	0.000359258	0.000445885	4.51271e-05	-0.023153	0.000353328	0.000120516	-0.000300427
-0.004984	-0.0530663	-0.103854	0.0513432	0.00129033	-0.00144038	0.000139742	0.011015	0.00958053	-0.00366172	0.0246589	3.36845e-05	0.00206678	-5.29118e-05	-0.00899358	0.001335	0.00013725	0.000154684	0.000779203	1.91155e-05	0.000359258	0.000445885	4.51271e-05	-0.023153	0.000353328	0.000120516	-0.000300427
-0.0137137	-0.0725408	-0.113694	0.0469137	0.00129033	-0.00145953	0.000139742	0.0100371	0.00861315	-0.00425881	0.0163122	1.61495e-07	0.00205472	-7.82122e-05	-0.00899358	0.00128295	0.00013725	0.000154684	0.000779203	1.91155e-05	0.000359258	0.000445885	4.51271e-05	-0.0305952	0.000353328	0.000120516	-0.000300427
0.00135012	-0.000209259	-0.105406	0.0301802	0.00178041	-0.00166661	-4.90395e-05	-0.0546573	0.00983642	-0.007076	-0.0119609	-0.000367649	0.00213683	6.19852e-05	-0.00899883	0.000838402	5.11935e-05	-0.000168582	0.000819093	-0.000757071	0.000418867	0.000695381	4.89165e-05	-0.0236177	0.00107373	0.000170426	-0.000418466
0.00135012	-0.000209259	-0.105406	0.0301802	0.00178041	-0.00166661	-4.90395e-05	-0.0546573	0.00983642	-0.007076	-0.0119609	-0.000367649	0.00213683	6.19852e-05	-0.00899883	0.000838402	5.11935e-05	-0.000168582	0.000819093	-0.000757071	0.000418867	0.000695381	4.89165e-05	-0.0236177	0.00107373	0.000170426	-0.000418466
0.00135012	-0.000209259	-0.105406	0.0301802	0.00178041	-0.00166661	-4.90395e-05	-0.0546573	0.00983642	-0.007076	-0.0119609	-0.000367649	0.00213683	6.19852e-05	-0.00899883	0.000838402	5.11935e-05	-0.000168582	0.000819093	-0.000757071	0.000418867	0.000695381	4.89165e-05	-0.0236177	0.00107373	0.000170426	-0.000418466
0.00135012	-0.000209259	-0.105406	0.0301802	0.00178041	-0.00166661	-4.90395e-05	-0.0546573	0.00983642	-0.007076	-0.0119609	-0.000367649	0.00213683	6.19852e-05	-0.00899883	0.000838402	5.11935e-05	-0.000168582	0.000819093	-0.000757071	0.000418867	0.000695381	4.89165e-05	-0.0236177	0.00107373	0.000170426	-0.000418466
0.00135012	-0.000209259	-0.105406	0.0301802	0.00178041	-0.00166661	-4.90395e-05	-0.0546573	0.00983642	-0.007076	-0.0119609	-0.000367649	0.00213683	6.19852e-05	-0.00899883	0.000838402	5.11935e-05	-0.000168582	0.000819093	-0.000757071	0.000418867	0.000695381	4.89165e-05	-0.0236177	0.00107373	0.000170426	-0.000418466
0.00135012	-0.000209259	-0.105406	0.0301802	0.00178041	-0.00166661	-4.90395e-05	-0.0546573	0.00983642	-0.007076	-0.0119609	-0.000367649	0.00213683	6.19852e-05	-0.00899883	0.000838402	5.11935e-05	-0.000168582	0.000819093	-0.000757071	0.000418867	0.000695381	4.89165e-05	-0.0236177	0.00107373	0.000170426	-0.000418466
0.00135012	-0.000209259	-0.105406	0.0301802	0.00178041	-0.00166661	-4.90395e-05	-0.0546573	0.00983642	-0.007076	-0.0119609	-0.000367649	0.00213683	6.19852e-05	-0.00899883	0.000838402	5.11935e-05	-0.000168582	0.000819093	-0.000757071	0.000418867	0.000695381	4.89165e-05	-0.0236177	0.00107373	0.000170426	-0.000418466
0.00135012	-0.000209259	-0.105406	0.0301802	0.00178041	-0.00166661	-4.90395e-05	-0.0546573	0.00983642	-0.007076	-0.0119609	-0.000367649	0.00213683	6.19852e-05	-0.00899883	0.000838402	5.11935e-05	-0.000168582	0.000819093	-0.000757071	0.000418867	0.000695381	4.89165e-05	-0.0236177	0.00107373	0.000170426	-0.000418466
0.00135012	-0.000209259	-0.105406	0.0301802	0.00178041	-0.00166661	-4.90395e-05	-0.0546573	0.00983642	-0.007076	-0.0119609	-0.000367649	0.00213683	6.19852e-05	-0.00899883	0.000838402	5.11935e-05	-0.000168582	0.000819093	-0.000757071	0.000418867	0.000695381	4.89165e-05	-0.0236177	0.00107373	0.000170426	-0.000418466
[truncated: 6,251 more rows]

## Sheet: Fig 2B, S7BC (scheme A)
AUC score	Balanced accuracy score	Precision	Recall	species	antibiotic	MOA	case	R1	S1	Rn	Sn	distance	model
[truncated: 4,080 more rows]

## Sheet: Fig 2B (scheme B)
AUC score	Balanced accuracy score	Precision	Recall	species	antibiotic	MOA	case	R1	S1	Rn	Sn	distance	model
[truncated: 2,660 more rows]

[truncated: 16 more sheets: Fig S1A, Fig S1B, FigS2C (mean), FigS2C (shap), FigS3C (mean), FigS3C (shap), FigS4C (mean), FigS4C (shap), FigS5C (mean), FigS5C (shap), FigS6C (mean), FigS6C (shap), Fig S7BC, Fig S8, Fig S9, Fig S10]
